# Supplementary material for: Cuproptosis-related gene identification and immune infiltration analysis in systemic lupus erythematosus
Source: Front Immunol. 2023 May 29;14:1157196. doi: 10.3389/fimmu.2023.1157196 (PMC10258330; doi:10.3389/fimmu.2023.1157196)
Supplement: Supplementary file 2 [file Table_1.xlsx]

## Sheet: Sheet1
A2M-AS1
ABCA1
ABO
AFAP1
AIM2
AKAP12
ALDH1A1
ALS2CR11
ANKRD22
ANKRD30B
ANP32A-IT1
APBA1
ATXN7L2
AXL
BAALC
BATF2
BRS3
BTBD18
C10orf40
C15orf48
C21orf2
C2CD3
C5orf47
C6orf165
C7orf57
C7orf69
C8orf31
CACNA2D3
CACNB1
CASP5
CCDC122
CCDC160
CCL2
CCL8
CCNA1
CCR1
CCRL2
CD1B
CD1C
CD274
CEACAM1
CMPK2
CNN3
COL6A3
COX19
CRIP2
CRNDE
CROCCP3
CXCL10
CXCL11
CYBRD1
CYP2J2
DDX58
DDX60
DDX60L
DHRS9
DHX58
DNAAF1
DPYSL4
DSERG1
DUSP5
EMC9
EPHA2
EPHA3
EPHB2
EPPK1
EPSTI1
ERICH3
ETV7
FAM110C
FAM166B
FAP
FBXO6
FCGR1A
FCGR1B
FLJ38379
FRMD3
FRRS1
GBP1
GBP1P1
GBP5
GPR133
GPR162
GPR34
HCG11
HERC5
HERC6
HES4
HESX1
HIST1H2AM
HIST1H2BD
HIST1H2BH
HIST1H2BO
HKDC1
HPR
HYMAI
IDO1
IFI27
IFI35
IFI44
IFI44L
IFI6
IFIH1
IFIT1
IFIT2
IFIT3
IFIT5
IL1RN
IL21
IL23R
INPP5B
IRF5
IRF7
IRGM
ISG15
ISM1
ITGA1
JUP
KANK3
KIAA0895L
KIAA1958
KIF23
KLHDC7B
KLHDC8B
KLHL13
KLHL32
KRT5
LAMP3
LGALS3BP
LILRA3
LIN28A
LINC00260
LINC00487
LINC00886
LINC00969
LINC01121
LOC100128751
LOC100130417
LOC100130452
LOC100130705
LOC100131541
LOC100240728
LOC100288123
LOC100294362
LOC100506114
LOC100506730
LOC100507140
LOC145474
LOC148696
LOC151657
LOC283112
LOC284014
LOC285819
LOC340184
LOC440117
LOC441242
LOC728485
LOC729291
LOC729680
LTK
LY6E
MAMDC2-AS1
MFGE8
MFSD4
MID2
MINOS1P1
MIR4296
MIRLET7D
MKNK1-AS1
MLANA
MRC1
MRGPRX3
MS4A4A
MT2A
MX1
MYT1L
NCAPH2
NEK2
NEXN
NLGN4X
NRCAM
NRN1
NTN4
NTNG2
OAS1
OAS2
OAS3
OASL
OR52K3P
OTOF
OTUD7A
P2RY6
PABPC4L
PARP9
PDCD1LG2
PDZD7
PEG10
PHACTR1
PLA2G4C
PLCD4
PLSCR1
PLSCR4
PMAIP1
PNPT1
PPP1R1C
PRKXP1
PRO0471
PRSS30P
PRSS35
PTPRN2
RAD9B
RAVER2
REEP6
RGS17
RPH3A
RSAD2
RSPH9
RTN1
RTP4
SAMD9L
SCO2
SEC14L1P1
SERPING1
SHOX
SIGLEC1
SLC12A8
SLC13A1
SLC22A12
SLC8A1-AS1
SMA4
SMTNL1
SPACA1
SPATS2L
SPRED1
SRRM5
SUPT16H
TEX33
TMEM140
TMEM255A
TMPRSS11E
TPPP
TRIM6
TRIM78P
TRPM7
UCHL1
UGT2B28
UNC45B
USP18
WBP2NL
WDR86
WIF1
WNT1
XAF1
ZBP1
ZCCHC2
ZNF408
ZNF417
ZNF462
ZNF549
ZNF649
ZNF684
ZNF782
ZNRF3
