# Supplementary material for: Cuproptosis-related gene identification and immune infiltration analysis in systemic lupus erythematosus
Source: Front Immunol. 2023 May 29;14:1157196. doi: 10.3389/fimmu.2023.1157196 (PMC10258330; doi:10.3389/fimmu.2023.1157196)
Supplement: Supplementary file 3 [file Table_2.xlsx]

## Sheet: Sheet1
BATF2
CCR1
CMPK2
DDX58
DDX60
DDX60L
EPSTI1
ETV7
HERC5
HERC6
HESX1
IFI35
IFI44
IFI44L
IFI6
IFIH1
IFIT1
IFIT2
IFIT3
IFIT5
IL1RN
IRF7
ISG15
LAMP3
LINC00487
LY6E
MX1
OAS1
OAS2
OAS3
OASL
PARP9
PLSCR1
PNPT1
RSAD2
RTP4
SAMD9L
SCO2
SERPING1
SIGLEC1
SPATS2L
TRIM6
USP18
XAF1
ZBP1
ZCCHC2
