# Supplementary material for: Cuproptosis-related gene identification and immune infiltration analysis in systemic lupus erythematosus
Source: Front Immunol. 2023 May 29;14:1157196. doi: 10.3389/fimmu.2023.1157196 (PMC10258330; doi:10.3389/fimmu.2023.1157196)
Supplement: Supplementary file 4 [file Table_3.xlsx]

# Input	ChemicalName	ChemicalID	CasRN	GeneSymbol	GeneID	Organism	OrganismID	Interaction	InteractionActions	PubMedIDs
etv7	2,2',4,4'-tetrabromodiphenyl ether	C511295		ETV7	51513	Danio rerio	7955	2,2',4,4'-tetrabromodiphenyl ether results in decreased expression of ETV7 mRNA	decreases^expression	25614096
etv7	2,3,5-trichloro-6-phenyl-(1,4)benzoquinone	C587734		ETV7	51513	Homo sapiens	9606	2,3,5-trichloro-6-phenyl-(1,4)benzoquinone results in increased expression of ETV7 mRNA	increases^expression	35349355
etv7	abrine	C496492		ETV7	51513	Homo sapiens	9606	abrine results in increased expression of ETV7 mRNA	increases^expression	31054353
etv7	Aflatoxin B1	D016604	1162-65-8	ETV7	51513	Homo sapiens	9606	Aflatoxin B1 results in increased expression of ETV7 mRNA	increases^expression	22100608
etv7	Amiodarone	D000638	1951-25-3	ETV7	51513	Homo sapiens	9606	Amiodarone results in increased expression of ETV7 mRNA	increases^expression	19774075
etv7	Antirheumatic Agents	D018501		ETV7	51513	Homo sapiens	9606	Antirheumatic Agents results in decreased expression of ETV7 mRNA	decreases^expression	24449571
etv7	Benzo(a)pyrene	D001564	50-32-8	ETV7	51513	Homo sapiens	9606	Benzo(a)pyrene affects the methylation of ETV7 3' UTR	affects^methylation	27901495
etv7	Benzo(a)pyrene	D001564	50-32-8	ETV7	51513	Homo sapiens	9606	Benzo(a)pyrene affects the methylation of ETV7 promoter	affects^methylation	27901495
etv7	Benzo(a)pyrene	D001564	50-32-8	ETV7	51513	Homo sapiens	9606	Benzo(a)pyrene results in increased expression of ETV7 mRNA	increases^expression	32234424
etv7	bisphenol A	C006780	80-05-7	ETV7	51513	Danio rerio	7955	bisphenol A results in increased methylation of ETV7 intron	increases^methylation	30906313
etv7	CGP 52608	C092451	87958-67-6	ETV7	51513	Homo sapiens	9606	CGP 52608 promotes the reaction [RORA protein binds to ETV7 gene]	affects^binding|increases^reaction	28238834
etv7	Estradiol	D004958	50-28-2	ETV7	51513	Homo sapiens	9606	[Estradiol co-treated with TGFB1 protein] results in decreased expression of ETV7 mRNA	affects^cotreatment|decreases^expression	30165855
etv7	Formaldehyde	D005557	50-00-0	ETV7	51513	Homo sapiens	9606	Formaldehyde results in increased expression of ETV7 mRNA	increases^expression	23649840
etv7	Indomethacin	D007213	53-86-1	ETV7	51513	Pimephales promelas	90988	Indomethacin results in increased expression of ETV7 mRNA	increases^expression	28201806
etv7	Lactic Acid	D019344	50-21-5	ETV7	51513	Homo sapiens	9606	Lactic Acid results in decreased expression of ETV7 mRNA	decreases^expression	30851411
etv7	licochalcone B	C541528		ETV7	51513	Homo sapiens	9606	licochalcone B results in increased expression of ETV7 mRNA	increases^expression	33647349
etv7	Methyl Methanesulfonate	D008741	66-27-3	ETV7	51513	Homo sapiens	9606	Methyl Methanesulfonate results in increased expression of ETV7 mRNA	increases^expression	23649840
etv7	Nickel	D009532	7440-02-0	ETV7	51513	Homo sapiens	9606	Nickel results in increased expression of ETV7 mRNA	increases^expression	25583101
etv7	N-Nitrosopyrrolidine	D009242	930-55-2	ETV7	51513	Homo sapiens	9606	N-Nitrosopyrrolidine results in increased expression of ETV7 mRNA	increases^expression	32234424
etv7	Smoke	D012906		ETV7	51513	Homo sapiens	9606	Smoke results in decreased expression of ETV7 mRNA	decreases^expression	21095227|34520756
etv7	T-2 Toxin	D013605	21259-20-1	ETV7	51513	Gallus gallus	9031	T-2 Toxin results in increased expression of ETV7 mRNA	increases^expression	31299295
etv7	Tobacco Smoke Pollution	D014028		ETV7	51513	Homo sapiens	9606	Tobacco Smoke Pollution results in decreased expression of ETV7 mRNA	decreases^expression	33660061
etv7	Tretinoin	D014212	302-79-4	ETV7	51513	Homo sapiens	9606	Tretinoin results in increased expression of ETV7 mRNA	increases^expression	33167477
ifit3	1,2-Dimethylhydrazine	D019813	540-73-8	IFIT3	3437	Mus musculus	10090	[1,2-Dimethylhydrazine co-treated with Folic Acid] results in decreased expression of IFIT3 mRNA	affects^cotreatment|decreases^expression	22206623
ifit3	1,2-Dimethylhydrazine	D019813	540-73-8	IFIT3	3437	Rattus norvegicus	10116	1,2-Dimethylhydrazine results in increased expression of IFIT3 mRNA	increases^expression	27840820
ifit3	1,2-Dimethylhydrazine	D019813	540-73-8	IFIT3	3437	Rattus norvegicus	10116	APC protein affects the reaction [1,2-Dimethylhydrazine results in increased expression of IFIT3 mRNA]	affects^reaction|increases^expression	27840820
ifit3	1,2-dioleoyloxy-3-(trimethylammonium)propane	C070046	113669-21-9	IFIT3	3437	Mus musculus	10090	[Cholesterol co-treated with 1,2-dioleoyloxy-3-(trimethylammonium)propane] results in increased expression of IFIT3 mRNA	affects^cotreatment|increases^expression	22129739
ifit3	2,2',4,4',5-brominated diphenyl ether	C477694		IFIT3	3437	Homo sapiens	9606	2,2',4,4',5-brominated diphenyl ether results in increased expression of IFIT3 mRNA	increases^expression	26705709
ifit3	2,2',4,4'-tetrabromodiphenyl ether	C511295		IFIT3	3437	Homo sapiens	9606	2,2',4,4'-tetrabromodiphenyl ether results in increased expression of IFIT3 mRNA	increases^expression	23146750
ifit3	2,2',4,4'-tetrabromodiphenyl ether	C511295		IFIT3	3437	Mus musculus	10090	2,2',4,4'-tetrabromodiphenyl ether affects the expression of IFIT3 mRNA	affects^expression	30294300
ifit3	2-bromopalmitate	C022776	18263-25-7	IFIT3	3437	Homo sapiens	9606	2-bromopalmitate promotes the reaction [Tretinoin results in increased expression of IFIT3 mRNA]	increases^expression|increases^reaction	30076181
ifit3	2-xylene	C026114	95-47-6	IFIT3	3437	Homo sapiens	9606	2-xylene results in increased expression of IFIT3 mRNA	increases^expression	20359517
ifit3	4-(4-((5-(4,5-dimethyl-2-nitrophenyl)-2-furanyl)methylene)-4,5-dihydro-3-methyl-5-oxo-1H-pyrazol-1-yl)benzoic acid	C584509		IFIT3	3437	Homo sapiens	9606	4-(4-((5-(4,5-dimethyl-2-nitrophenyl)-2-furanyl)methylene)-4,5-dihydro-3-methyl-5-oxo-1H-pyrazol-1-yl)benzoic acid results in increased expression of IFIT3 mRNA	increases^expression	26191083
ifit3	4-(5-benzo(1,3)dioxol-5-yl-4-pyridin-2-yl-1H-imidazol-2-yl)benzamide	C459179		IFIT3	3437	Homo sapiens	9606	[NOG protein co-treated with Phenylmercuric Acetate co-treated with dorsomorphin co-treated with 4-(5-benzo(1,3)dioxol-5-yl-4-pyridin-2-yl-1H-imidazol-2-yl)benzamide] results in increased expression of IFIT3 mRNA	affects^cotreatment|increases^expression	27188386
ifit3	4-(5-benzo(1,3)dioxol-5-yl-4-pyridin-2-yl-1H-imidazol-2-yl)benzamide	C459179		IFIT3	3437	Homo sapiens	9606	[NOG protein co-treated with trichostatin A co-treated with dorsomorphin co-treated with 4-(5-benzo(1,3)dioxol-5-yl-4-pyridin-2-yl-1H-imidazol-2-yl)benzamide] results in increased expression of IFIT3 mRNA	affects^cotreatment|increases^expression	27188386
ifit3	4-hydroxy-2-nonenal	C027576	29343-52-0	IFIT3	3437	Mus musculus	10090	4-hydroxy-2-nonenal results in decreased expression of IFIT3 mRNA	decreases^expression	19191707
ifit3	7,8-Dihydro-7,8-dihydroxybenzo(a)pyrene 9,10-oxide	D015123	55097-80-8	IFIT3	3437	Homo sapiens	9606	7,8-Dihydro-7,8-dihydroxybenzo(a)pyrene 9,10-oxide results in decreased expression of IFIT3 mRNA	decreases^expression	20018196
ifit3	abrine	C496492		IFIT3	3437	Homo sapiens	9606	abrine results in decreased expression of IFIT3 mRNA	decreases^expression	31054353
ifit3	acetamide	C030686	60-35-5	IFIT3	3437	Rattus norvegicus	10116	acetamide results in increased expression of IFIT3 mRNA	increases^expression	31881176
ifit3	Acetaminophen	D000082	103-90-2	IFIT3	3437	Homo sapiens	9606	Acetaminophen results in decreased expression of IFIT3 mRNA	decreases^expression	21420995
ifit3	Acetaminophen	D000082	103-90-2	IFIT3	3437	Homo sapiens	9606	Acetaminophen results in increased expression of IFIT3 mRNA	increases^expression	26690555
ifit3	Acetaminophen	D000082	103-90-2	IFIT3	3437	Mus musculus	10090	[Clofibrate co-treated with Acetaminophen] affects the expression of IFIT3 mRNA	affects^cotreatment|affects^expression	17585979
ifit3	Acetaminophen	D000082	103-90-2	IFIT3	3437	Mus musculus	10090	MAP3K5 protein affects the reaction [Acetaminophen results in increased expression of IFIT3 mRNA]	affects^reaction|increases^expression	18700144
ifit3	Acetaminophen	D000082	103-90-2	IFIT3	3437	Mus musculus	10090	PPARA affects the reaction [[Clofibrate co-treated with Acetaminophen] affects the expression of IFIT3 mRNA]	affects^cotreatment|affects^expression|affects^reaction	17585979
ifit3	Acetaminophen	D000082	103-90-2	IFIT3	3437	Rattus norvegicus	10116	Acetaminophen results in increased expression of IFIT3 mRNA	increases^expression	33387578
ifit3	Aconitine	D000157	302-27-2	IFIT3	3437	Rattus norvegicus	10116	Aconitine results in decreased expression of IFIT3 protein	decreases^expression	33236894
ifit3	Aflatoxin B1	D016604	1162-65-8	IFIT3	3437	Homo sapiens	9606	Aflatoxin B1 results in decreased expression of IFIT3 mRNA	decreases^expression	27153756
ifit3	afuresertib	C000593263		IFIT3	3437	Homo sapiens	9606	afuresertib results in increased expression of IFIT3 mRNA	increases^expression	28960945
ifit3	Air Pollutants	D000393		IFIT3	3437	Mus musculus	10090	[Air Pollutants results in increased abundance of [Ozone co-treated with Soot]] which results in increased expression of IFIT3 mRNA	affects^cotreatment|increases^abundance|increases^expression	34911549
ifit3	Air Pollutants	D000393		IFIT3	3437	Mus musculus	10090	[Air Pollutants results in increased abundance of Ozone] which results in increased expression of IFIT3 mRNA	increases^abundance|increases^expression	34911549
ifit3	Amphetamine	D000661	300-62-9	IFIT3	3437	Rattus norvegicus	10116	Amphetamine results in increased expression of IFIT3 mRNA	increases^expression	30779732
ifit3	Andrographis paniculata extract	C000713167		IFIT3	3437	Rattus norvegicus	10116	[dan-shen root extract co-treated with Andrographis paniculata extract] inhibits the reaction [[Oxygen deficiency co-treated with Blood Glucose deficiency co-treated with Particulate Matter] results in decreased expression of IFIT3 mRNA]	affects^cotreatment|decreases^expression|decreases^reaction	33729688
ifit3	Arbutin	D001104	497-76-7	IFIT3	3437	Homo sapiens	9606	Arbutin results in decreased expression of IFIT3 mRNA	decreases^expression	17103032
ifit3	Arsenic Trioxide	D000077237	1327-53-3	IFIT3	3437	Homo sapiens	9606	[Tretinoin co-treated with Arsenic Trioxide] results in increased expression of IFIT3 mRNA	affects^cotreatment|increases^expression	15894607
ifit3	arsenite	C015001	15502-74-6	IFIT3	3437	Homo sapiens	9606	arsenite promotes the reaction [G3BP1 protein binds to IFIT3 protein]	affects^binding|increases^reaction	32406909
ifit3	Asbestos, Serpentine	D017632		IFIT3	3437	Homo sapiens	9606	Asbestos, Serpentine results in decreased expression of IFIT3 mRNA	decreases^expression	29523930
ifit3	Asbestos, Serpentine	D017632		IFIT3	3437	Homo sapiens	9606	Asbestos, Serpentine results in increased expression of IFIT3 mRNA	increases^expression	24160326
ifit3	Astemizole	D016589	68844-77-9	IFIT3	3437	Rattus norvegicus	10116	Astemizole results in decreased expression of IFIT3 mRNA	decreases^expression	20221588
ifit3	Atrazine	D001280	1912-24-9	IFIT3	3437	Macaca mulatta	9544	Atrazine results in decreased expression of IFIT3 mRNA	decreases^expression	29505797
ifit3	avobenzone	C049935		IFIT3	3437	Homo sapiens	9606	avobenzone results in decreased expression of IFIT3 mRNA	decreases^expression	31016361
ifit3	Azathioprine	D001379	446-86-6	IFIT3	3437	Homo sapiens	9606	Azathioprine results in decreased expression of IFIT3 mRNA	decreases^expression	19192274
ifit3	belinostat	C487081		IFIT3	3437	Homo sapiens	9606	belinostat results in decreased expression of IFIT3 mRNA	decreases^expression	27188386
ifit3	benoxacor	C085163		IFIT3	3437	Mus musculus	10090	benoxacor results in decreased expression of IFIT3 mRNA	decreases^expression	34850242
ifit3	benz(a)anthracene	C030935	56-55-3	IFIT3	3437	Mus musculus	10090	benz(a)anthracene results in decreased expression of IFIT3 mRNA	decreases^expression	26377693
ifit3	Benzene	D001554	71-43-2	IFIT3	3437	Homo sapiens	9606	Benzene results in increased expression of IFIT3 mRNA	increases^expression	20359517|33064461
ifit3	Benzo(a)pyrene	D001564	50-32-8	IFIT3	3437	Homo sapiens	9606	Benzo(a)pyrene results in decreased expression of IFIT3 mRNA	decreases^expression	30453624
ifit3	Benzo(a)pyrene	D001564	50-32-8	IFIT3	3437	Homo sapiens	9606	Benzo(a)pyrene results in increased expression of IFIT3 mRNA	increases^expression	19152381
ifit3	Benzo(a)pyrene	D001564	50-32-8	IFIT3	3437	Homo sapiens	9606	chlorophyllin inhibits the reaction [Benzo(a)pyrene results in increased expression of IFIT3 mRNA]	decreases^reaction|increases^expression	19152381
ifit3	Benzo(a)pyrene	D001564	50-32-8	IFIT3	3437	Mus musculus	10090	AHR protein inhibits the reaction [Benzo(a)pyrene results in increased expression of IFIT3 mRNA]	decreases^reaction|increases^expression	15034205
ifit3	Benzo(a)pyrene	D001564	50-32-8	IFIT3	3437	Mus musculus	10090	Benzo(a)pyrene results in decreased expression of IFIT3 mRNA	decreases^expression	20713471
ifit3	Benzo(a)pyrene	D001564	50-32-8	IFIT3	3437	Mus musculus	10090	Benzo(a)pyrene results in increased expression of IFIT3 mRNA	increases^expression	15034205|23735875
ifit3	beta-Naphthoflavone	D019324	6051-87-2	IFIT3	3437	Homo sapiens	9606	beta-Naphthoflavone results in decreased expression of IFIT3 mRNA	decreases^expression	32858204
ifit3	bis(4-hydroxyphenyl)sulfone	C543008	80-09-1	IFIT3	3437	Homo sapiens	9606	bis(4-hydroxyphenyl)sulfone results in decreased methylation of IFIT3 gene	decreases^methylation	31601247
ifit3	bis(4-hydroxyphenyl)sulfone	C543008	80-09-1	IFIT3	3437	Homo sapiens	9606	bis(4-hydroxyphenyl)sulfone results in increased expression of IFIT3 mRNA	increases^expression	33476716
ifit3	bisphenol A	C006780	80-05-7	IFIT3	3437	Homo sapiens	9606	bisphenol A results in decreased methylation of IFIT3 gene	decreases^methylation	31601247
ifit3	bisphenol A	C006780	80-05-7	IFIT3	3437	Rattus norvegicus	10116	bisphenol A results in increased expression of IFIT3 mRNA	increases^expression	25181051
ifit3	bisphenol A	C006780	80-05-7	IFIT3	3437	Rattus norvegicus	10116	bisphenol A results in increased methylation of IFIT3 gene	increases^methylation	28505145
ifit3	BIX 01294	C518299		IFIT3	3437	Homo sapiens	9606	BIX 01294 promotes the reaction [IFNA2 protein alternative form results in increased expression of IFIT3 mRNA]	increases^expression|increases^reaction	25079219
ifit3	BIX 01294	C518299		IFIT3	3437	Homo sapiens	9606	BIX 01294 promotes the reaction [IFNA2 protein results in increased expression of IFIT3 mRNA]	increases^expression|increases^reaction	25079219
ifit3	Blood Glucose	D001786		IFIT3	3437	Rattus norvegicus	10116	[dan-shen root extract co-treated with Andrographis paniculata extract] inhibits the reaction [[Oxygen deficiency co-treated with Blood Glucose deficiency co-treated with Particulate Matter] results in decreased expression of IFIT3 mRNA]	affects^cotreatment|decreases^expression|decreases^reaction	33729688
ifit3	Blood Glucose	D001786		IFIT3	3437	Rattus norvegicus	10116	[Oxygen deficiency co-treated with Blood Glucose deficiency co-treated with Particulate Matter] results in decreased expression of IFIT3 mRNA	affects^cotreatment|decreases^expression	33729688
ifit3	butyraldehyde	C018475	123-72-8	IFIT3	3437	Homo sapiens	9606	butyraldehyde results in decreased expression of IFIT3 mRNA	decreases^expression	26079696
ifit3	Butyrates	D002087		IFIT3	3437	Homo sapiens	9606	[Tretinoin co-treated with Butyrates] results in increased expression of IFIT3 mRNA	affects^cotreatment|increases^expression	12130515
ifit3	Cadmium Chloride	D019256	10108-64-2	IFIT3	3437	Mus musculus	10090	Cadmium Chloride results in increased expression of IFIT3 mRNA	increases^expression	24982889
ifit3	Cadmium Chloride	D019256	10108-64-2	IFIT3	3437	Rattus norvegicus	10116	Cadmium Chloride results in increased expression of IFIT3 mRNA	increases^expression	25993096
ifit3	Calcitriol	D002117	32222-06-3	IFIT3	3437	Homo sapiens	9606	Calcitriol results in decreased expression of IFIT3 mRNA	decreases^expression	16002434
ifit3	chlorophyllin	C007020	15611-43-5	IFIT3	3437	Homo sapiens	9606	chlorophyllin inhibits the reaction [Benzo(a)pyrene results in increased expression of IFIT3 mRNA]	decreases^reaction|increases^expression	19152381
ifit3	Cholesterol	D002784	57-88-5	IFIT3	3437	Mus musculus	10090	[Cholesterol co-treated with 1,2-dioleoyloxy-3-(trimethylammonium)propane] results in increased expression of IFIT3 mRNA	affects^cotreatment|increases^expression	22129739
ifit3	Cisplatin	D002945	15663-27-1	IFIT3	3437	Homo sapiens	9606	[Cisplatin co-treated with jinfukang] results in increased expression of IFIT3 mRNA	affects^cotreatment|increases^expression	27392435
ifit3	Cisplatin	D002945	15663-27-1	IFIT3	3437	Homo sapiens	9606	Cisplatin results in increased expression of IFIT3 mRNA	increases^expression	27392435
ifit3	Clioquinol	D007464	130-26-7	IFIT3	3437	Cricetulus griseus	10029	[Clioquinol binds to Copper] which results in decreased expression of IFIT3 protein	affects^binding|decreases^expression	18346929
ifit3	Clofibrate	D002994	637-07-0	IFIT3	3437	Mus musculus	10090	[Clofibrate co-treated with Acetaminophen] affects the expression of IFIT3 mRNA	affects^cotreatment|affects^expression	17585979
ifit3	Clofibrate	D002994	637-07-0	IFIT3	3437	Mus musculus	10090	PPARA affects the reaction [[Clofibrate co-treated with Acetaminophen] affects the expression of IFIT3 mRNA]	affects^cotreatment|affects^expression|affects^reaction	17585979
ifit3	Copper	D003300	7440-50-8	IFIT3	3437	Cricetulus griseus	10029	[Clioquinol binds to Copper] which results in decreased expression of IFIT3 protein	affects^binding|decreases^expression	18346929
ifit3	Copper	D003300	7440-50-8	IFIT3	3437	Homo sapiens	9606	[Disulfiram binds to Copper] which results in increased expression of IFIT3 mRNA	affects^binding|increases^expression	24690739
ifit3	Copper	D003300	7440-50-8	IFIT3	3437	Homo sapiens	9606	[NSC 689534 binds to Copper] which results in increased expression of IFIT3 mRNA	affects^binding|increases^expression	20971185
ifit3	Cyclosporine	D016572	59865-13-3	IFIT3	3437	Homo sapiens	9606	Cyclosporine results in decreased expression of IFIT3 mRNA	decreases^expression	25562108
ifit3	Cyclosporine	D016572	59865-13-3	IFIT3	3437	Homo sapiens	9606	Cyclosporine results in increased expression of IFIT3 mRNA	increases^expression	22147139
ifit3	dan-shen root extract	C028972		IFIT3	3437	Rattus norvegicus	10116	[dan-shen root extract co-treated with Andrographis paniculata extract] inhibits the reaction [[Oxygen deficiency co-treated with Blood Glucose deficiency co-treated with Particulate Matter] results in decreased expression of IFIT3 mRNA]	affects^cotreatment|decreases^expression|decreases^reaction	33729688
ifit3	Dasatinib	D000069439		IFIT3	3437	Homo sapiens	9606	Dasatinib results in increased expression of IFIT3 mRNA	increases^expression	23825585
ifit3	Demecolcine	D003703	477-30-5	IFIT3	3437	Homo sapiens	9606	Demecolcine results in increased expression of IFIT3 mRNA	increases^expression	23649840
ifit3	Dichloroacetic Acid	D003999	79-43-6	IFIT3	3437	Mus musculus	10090	Dichloroacetic Acid results in decreased expression of IFIT3 mRNA	decreases^expression	28962523
ifit3	Diclofenac	D004008	15307-86-5	IFIT3	3437	Homo sapiens	9606	Diclofenac results in decreased expression of IFIT3 mRNA	decreases^expression	19192274
ifit3	Dieldrin	D004026	60-57-1	IFIT3	3437	Rattus norvegicus	10116	Dieldrin results in decreased expression of IFIT3 mRNA	decreases^expression	34051100
ifit3	Dietary Fats	D004041		IFIT3	3437	Mus musculus	10090	Dietary Fats affects the expression of IFIT3 mRNA	affects^expression	17086191
ifit3	Dietary Fats	D004041		IFIT3	3437	Mus musculus	10090	Resveratrol inhibits the reaction [Dietary Fats affects the expression of IFIT3 mRNA]	affects^expression|decreases^reaction	17086191
ifit3	Dietary Fats	D004041		IFIT3	3437	Sus scrofa	9823	Dietary Fats results in decreased expression of IFIT3 mRNA	decreases^expression	21852083
ifit3	diethyl maleate	C014476	141-05-9	IFIT3	3437	Rattus norvegicus	10116	diethyl maleate results in decreased expression of IFIT3 mRNA	decreases^expression	21161181
ifit3	Diethylstilbestrol	D004054	56-53-1	IFIT3	3437	Mus musculus	10090	Diethylstilbestrol results in increased expression of IFIT3 mRNA	increases^expression	15289156
ifit3	dimethylarsinous acid	C472511		IFIT3	3437	Homo sapiens	9606	dimethylarsinous acid results in increased expression of IFIT3 mRNA	increases^expression	20886546
ifit3	Disulfiram	D004221	97-77-8	IFIT3	3437	Homo sapiens	9606	[Disulfiram binds to Copper] which results in increased expression of IFIT3 mRNA	affects^binding|increases^expression	24690739
ifit3	dorsomorphin	C516138		IFIT3	3437	Homo sapiens	9606	[NOG protein co-treated with Phenylmercuric Acetate co-treated with dorsomorphin co-treated with 4-(5-benzo(1,3)dioxol-5-yl-4-pyridin-2-yl-1H-imidazol-2-yl)benzamide] results in increased expression of IFIT3 mRNA	affects^cotreatment|increases^expression	27188386
ifit3	dorsomorphin	C516138		IFIT3	3437	Homo sapiens	9606	[NOG protein co-treated with trichostatin A co-treated with dorsomorphin co-treated with 4-(5-benzo(1,3)dioxol-5-yl-4-pyridin-2-yl-1H-imidazol-2-yl)benzamide] results in increased expression of IFIT3 mRNA	affects^cotreatment|increases^expression	27188386
ifit3	Doxorubicin	D004317	23214-92-8	IFIT3	3437	Homo sapiens	9606	Doxorubicin results in decreased expression of IFIT3 mRNA	decreases^expression	29803840
ifit3	Doxorubicin	D004317	23214-92-8	IFIT3	3437	Mus musculus	10090	Doxorubicin results in increased expression of IFIT3 mRNA	increases^expression	31768571
ifit3	Dronabinol	D013759		IFIT3	3437	Homo sapiens	9606	Dronabinol results in increased expression of IFIT3 mRNA	increases^expression	29691375
ifit3	Endosulfan	D004726	115-29-7	IFIT3	3437	Rattus norvegicus	10116	Endosulfan results in increased expression of IFIT3 mRNA	increases^expression	29391264
ifit3	epigallocatechin gallate	C045651	989-51-5	IFIT3	3437	Homo sapiens	9606	[potassium chromate(VI) co-treated with epigallocatechin gallate] results in decreased expression of IFIT3 mRNA	affects^cotreatment|decreases^expression	22079256
ifit3	epoxiconazole	C109476		IFIT3	3437	Mus musculus	10090	epoxiconazole results in increased expression of IFIT3 mRNA	increases^expression	35436446
ifit3	Estradiol	D004958	50-28-2	IFIT3	3437	Homo sapiens	9606	[Estradiol co-treated with Tetrachlorodibenzodioxin] results in decreased expression of IFIT3 mRNA	affects^cotreatment|decreases^expression	19619570
ifit3	Estradiol	D004958	50-28-2	IFIT3	3437	Homo sapiens	9606	[Estradiol co-treated with TGFB1 protein] results in decreased expression of IFIT3 mRNA	affects^cotreatment|decreases^expression	30165855
ifit3	Estradiol	D004958	50-28-2	IFIT3	3437	Homo sapiens	9606	Estradiol results in increased expression of IFIT3 mRNA	increases^expression	19619570|21185374
ifit3	Estradiol	D004958	50-28-2	IFIT3	3437	Mus musculus	10090	Estradiol results in increased expression of IFIT3 mRNA	increases^expression	15289156
ifit3	Estradiol	D004958	50-28-2	IFIT3	3437	Rattus norvegicus	10116	[estradiol 3-benzoate co-treated with [Testosterone co-treated with Estradiol]] results in increased expression of IFIT3 mRNA	affects^cotreatment|increases^expression	32741896
ifit3	estradiol 3-benzoate	C074283	50-50-0	IFIT3	3437	Rattus norvegicus	10116	[estradiol 3-benzoate co-treated with [Testosterone co-treated with Estradiol]] results in increased expression of IFIT3 mRNA	affects^cotreatment|increases^expression	32741896
ifit3	ethylbenzene	C004912	100-41-4	IFIT3	3437	Homo sapiens	9606	ethylbenzene results in increased expression of IFIT3 mRNA	increases^expression	20359517
ifit3	ethylene dichloride	C024565	107-06-2	IFIT3	3437	Mus musculus	10090	ethylene dichloride results in decreased expression of IFIT3 mRNA	decreases^expression	28189721|28960355
ifit3	Ethylenethiourea	D005031	96-45-7	IFIT3	3437	Rattus norvegicus	10116	Ethylenethiourea results in decreased expression of IFIT3 mRNA	decreases^expression	27905518
ifit3	Ethyl Methanesulfonate	D005020	62-50-0	IFIT3	3437	Homo sapiens	9606	Ethyl Methanesulfonate results in increased expression of IFIT3 mRNA	increases^expression	23649840
ifit3	Fenretinide	D017313	65646-68-6	IFIT3	3437	Mus musculus	10090	Fenretinide results in decreased expression of IFIT3 mRNA	decreases^expression	28973697
ifit3	Flutamide	D005485	13311-84-7	IFIT3	3437	Rattus norvegicus	10116	Flutamide results in increased expression of IFIT3 mRNA	increases^expression	24793618
ifit3	Folic Acid	D005492	59-30-3	IFIT3	3437	Mus musculus	10090	[1,2-Dimethylhydrazine co-treated with Folic Acid] results in decreased expression of IFIT3 mRNA	affects^cotreatment|decreases^expression	22206623
ifit3	Folic Acid	D005492	59-30-3	IFIT3	3437	Mus musculus	10090	Folic Acid deficiency results in increased expression of IFIT3 mRNA	increases^expression	32304770
ifit3	Formaldehyde	D005557	50-00-0	IFIT3	3437	Homo sapiens	9606	Formaldehyde results in decreased expression of IFIT3 mRNA	decreases^expression	28937961
ifit3	Formaldehyde	D005557	50-00-0	IFIT3	3437	Homo sapiens	9606	Formaldehyde results in increased expression of IFIT3 mRNA	increases^expression	23649840
ifit3	gadodiamide	C064925		IFIT3	3437	Homo sapiens	9606	gadodiamide results in increased expression of IFIT3 mRNA	increases^expression	20959327
ifit3	genipin	C007834	6902-77-8	IFIT3	3437	Mus musculus	10090	genipin inhibits the reaction [Lipopolysaccharides results in increased expression of IFIT3 mRNA]	decreases^reaction|increases^expression	22687549
ifit3	Genistein	D019833	446-72-0	IFIT3	3437	Mus musculus	10090	Genistein results in increased expression of IFIT3 mRNA	increases^expression	15289156
ifit3	Gentamicins	D005839		IFIT3	3437	Rattus norvegicus	10116	Gentamicins results in increased expression of IFIT3 mRNA	increases^expression	33387578
ifit3	Glucosamine	D005944	3416-24-8	IFIT3	3437	Mus musculus	10090	Glucosamine results in increased expression of IFIT3 mRNA	increases^expression	17178593
ifit3	Gold Sodium Thiomalate	D006052	12244-57-4	IFIT3	3437	Homo sapiens	9606	Gold Sodium Thiomalate results in decreased expression of IFIT3 mRNA	decreases^expression	19192274
ifit3	hexamethylene bisacetamide	C014026	3073-59-4	IFIT3	3437	Homo sapiens	9606	[Tretinoin co-treated with hexamethylene bisacetamide] results in increased expression of IFIT3 mRNA	affects^cotreatment|increases^expression	12130515
ifit3	hydroquinone	C031927	123-31-9	IFIT3	3437	Homo sapiens	9606	hydroquinone results in decreased expression of IFIT3 mRNA	decreases^expression	31256213
ifit3	Hydroxychloroquine	D006886	118-42-3	IFIT3	3437	Homo sapiens	9606	Hydroxychloroquine results in increased expression of IFIT3 mRNA	increases^expression	25321315
ifit3	Hydroxychloroquine	D006886	118-42-3	IFIT3	3437	Mus musculus	10090	Hydroxychloroquine results in increased expression of IFIT3 mRNA	increases^expression	25321315
ifit3	ICG 001	C492448		IFIT3	3437	Homo sapiens	9606	ICG 001 results in increased expression of IFIT3 mRNA	increases^expression	26191083
ifit3	Ionomycin	D015759	56092-81-0	IFIT3	3437	Oryctolagus cuniculus	9986	[Tetradecanoylphorbol Acetate co-treated with Ionomycin] results in decreased expression of IFIT3 mRNA	affects^cotreatment|decreases^expression	25613284
ifit3	Isoflurane	D007530	26675-46-7	IFIT3	3437	Mus musculus	10090	Isoflurane results in decreased methylation of IFIT3 mRNA	decreases^methylation	35249202
ifit3	jinfukang	C544151		IFIT3	3437	Homo sapiens	9606	[Cisplatin co-treated with jinfukang] results in increased expression of IFIT3 mRNA	affects^cotreatment|increases^expression	27392435
ifit3	(+)-JQ1 compound	C561695		IFIT3	3437	Homo sapiens	9606	(+)-JQ1 compound results in decreased expression of IFIT3 mRNA	decreases^expression	24796395|26752646|27432991
ifit3	lipopolysaccharide, E coli O55-B5	C482199		IFIT3	3437	Mus musculus	10090	lipopolysaccharide, E coli O55-B5 results in increased expression of IFIT3 mRNA	increases^expression	15522845
ifit3	Lipopolysaccharides	D008070		IFIT3	3437	Homo sapiens	9606	Lipopolysaccharides affects the expression of IFIT3 mRNA	affects^expression	28070326
ifit3	Lipopolysaccharides	D008070		IFIT3	3437	Homo sapiens	9606	Lipopolysaccharides results in increased expression of IFIT3 mRNA	increases^expression	15860229
ifit3	Lipopolysaccharides	D008070		IFIT3	3437	Homo sapiens	9606	Plant Extracts affects the reaction [Lipopolysaccharides affects the expression of IFIT3 mRNA]	affects^expression|affects^reaction	28070326
ifit3	Lipopolysaccharides	D008070		IFIT3	3437	Mus musculus	10090	genipin inhibits the reaction [Lipopolysaccharides results in increased expression of IFIT3 mRNA]	decreases^reaction|increases^expression	22687549
ifit3	Lipopolysaccharides	D008070		IFIT3	3437	Mus musculus	10090	Lipopolysaccharides affects the expression of IFIT3 mRNA	affects^expression	24056979
ifit3	Lipopolysaccharides	D008070		IFIT3	3437	Mus musculus	10090	Lipopolysaccharides results in increased expression of IFIT3 mRNA	increases^expression	22687549|26582142
ifit3	Lipopolysaccharides	D008070		IFIT3	3437	Mus musculus	10090	methyldithiocarbamate inhibits the reaction [Lipopolysaccharides affects the expression of IFIT3 mRNA]	affects^expression|decreases^reaction	24056979
ifit3	Magnetite Nanoparticles	D058185		IFIT3	3437	Mus musculus	10090	[Succimer binds to Magnetite Nanoparticles] which results in increased expression of IFIT3 mRNA	affects^binding|increases^expression	21641980
ifit3	Methamphetamine	D008694	537-46-2	IFIT3	3437	Macaca fascicularis	9541	Methamphetamine results in decreased expression of IFIT3 mRNA	decreases^expression	29802913
ifit3	Methotrexate	D008727	59-05-2	IFIT3	3437	Homo sapiens	9606	Methotrexate results in decreased expression of IFIT3 mRNA	decreases^expression	19192274
ifit3	Methylcholanthrene	D008748	56-49-5	IFIT3	3437	Mus musculus	10090	Methylcholanthrene results in decreased expression of IFIT3 mRNA	decreases^expression	20713471
ifit3	methyldithiocarbamate	C008435	144-54-7	IFIT3	3437	Mus musculus	10090	methyldithiocarbamate inhibits the reaction [Lipopolysaccharides affects the expression of IFIT3 mRNA]	affects^expression|decreases^reaction	24056979
ifit3	Methylene Chloride	D008752	75-09-2	IFIT3	3437	Homo sapiens	9606	Methylene Chloride results in increased expression of IFIT3 mRNA	increases^expression	20359517
ifit3	methylmercuric chloride	C004925	115-09-3	IFIT3	3437	Homo sapiens	9606	methylmercuric chloride results in increased expression of IFIT3 mRNA	increases^expression	28001369
ifit3	Methylprednisolone	D008775	83-43-2	IFIT3	3437	Homo sapiens	9606	Methylprednisolone results in decreased expression of IFIT3 mRNA	decreases^expression	19192274
ifit3	Mustard Gas	D009151	505-60-2	IFIT3	3437	Homo sapiens	9606	Mustard Gas results in increased expression of IFIT3 mRNA	increases^expression	25102026
ifit3	N4-(2,2-dimethyl-3-oxo-4H-pyrid(1,4)oxazin-6-yl)-5-fluoro-N2-(3,4,5-trimethoxyphenyl)-2,4-pyrimidinediamine	C510788		IFIT3	3437	Homo sapiens	9606	N4-(2,2-dimethyl-3-oxo-4H-pyrid(1,4)oxazin-6-yl)-5-fluoro-N2-(3,4,5-trimethoxyphenyl)-2,4-pyrimidinediamine results in decreased expression of IFIT3 mRNA	decreases^expression	25487280
ifit3	Nanotubes, Carbon	D037742		IFIT3	3437	Mus musculus	10090	Nanotubes, Carbon analog results in decreased expression of IFIT3 mRNA	decreases^expression	25620056
ifit3	Nanotubes, Carbon	D037742		IFIT3	3437	Mus musculus	10090	Nanotubes, Carbon analog results in increased expression of IFIT3 mRNA	increases^expression	25554681
ifit3	Nanotubes, Carbon	D037742		IFIT3	3437	Mus musculus	10090	Nanotubes, Carbon results in decreased expression of IFIT3 mRNA	decreases^expression	25620056
ifit3	Nanotubes, Carbon	D037742		IFIT3	3437	Mus musculus	10090	Nanotubes, Carbon results in increased expression of IFIT3 mRNA	increases^expression	25554681
ifit3	Nickel	D009532	7440-02-0	IFIT3	3437	Homo sapiens	9606	Nickel results in increased expression of IFIT3 mRNA	increases^expression	24768652|25583101
ifit3	NSC 689534	C558013		IFIT3	3437	Homo sapiens	9606	[NSC 689534 binds to Copper] which results in increased expression of IFIT3 mRNA	affects^binding|increases^expression	20971185
ifit3	NSC 689534	C558013		IFIT3	3437	Homo sapiens	9606	NSC 689534 results in increased expression of IFIT3 mRNA	increases^expression	20971185
ifit3	Oxaliplatin	D000077150		IFIT3	3437	Rattus norvegicus	10116	[Oxaliplatin co-treated with Topotecan] results in increased expression of IFIT3 mRNA	affects^cotreatment|increases^expression	25729387
ifit3	Oxaliplatin	D000077150		IFIT3	3437	Rattus norvegicus	10116	Oxaliplatin results in increased expression of IFIT3 mRNA	increases^expression	25729387
ifit3	Oxazolone	D010081	15646-46-5	IFIT3	3437	Rattus norvegicus	10116	Oxazolone results in increased expression of IFIT3 mRNA	increases^expression	21893156
ifit3	Oxygen	D010100	7782-44-7	IFIT3	3437	Rattus norvegicus	10116	[dan-shen root extract co-treated with Andrographis paniculata extract] inhibits the reaction [[Oxygen deficiency co-treated with Blood Glucose deficiency co-treated with Particulate Matter] results in decreased expression of IFIT3 mRNA]	affects^cotreatment|decreases^expression|decreases^reaction	33729688
ifit3	Oxygen	D010100	7782-44-7	IFIT3	3437	Rattus norvegicus	10116	[Oxygen deficiency co-treated with Blood Glucose deficiency co-treated with Particulate Matter] results in decreased expression of IFIT3 mRNA	affects^cotreatment|decreases^expression	33729688
ifit3	Ozone	D010126	10028-15-6	IFIT3	3437	Mus musculus	10090	[Air Pollutants results in increased abundance of [Ozone co-treated with Soot]] which results in increased expression of IFIT3 mRNA	affects^cotreatment|increases^abundance|increases^expression	34911549
ifit3	Ozone	D010126	10028-15-6	IFIT3	3437	Mus musculus	10090	[Air Pollutants results in increased abundance of Ozone] which results in increased expression of IFIT3 mRNA	increases^abundance|increases^expression	34911549
ifit3	Ozone	D010126	10028-15-6	IFIT3	3437	Mus musculus	10090	Ozone results in decreased expression of IFIT3 mRNA	decreases^expression	16183385
ifit3	Particulate Matter	D052638		IFIT3	3437	Homo sapiens	9606	Particulate Matter results in increased expression of IFIT3 mRNA	increases^expression	32891722
ifit3	Particulate Matter	D052638		IFIT3	3437	Rattus norvegicus	10116	[dan-shen root extract co-treated with Andrographis paniculata extract] inhibits the reaction [[Oxygen deficiency co-treated with Blood Glucose deficiency co-treated with Particulate Matter] results in decreased expression of IFIT3 mRNA]	affects^cotreatment|decreases^expression|decreases^reaction	33729688
ifit3	Particulate Matter	D052638		IFIT3	3437	Rattus norvegicus	10116	[Oxygen deficiency co-treated with Blood Glucose deficiency co-treated with Particulate Matter] results in decreased expression of IFIT3 mRNA	affects^cotreatment|decreases^expression	33729688
ifit3	Pentachlorophenol	D010416	87-86-5	IFIT3	3437	Mus musculus	10090	Pentachlorophenol results in increased expression of IFIT3 mRNA	increases^expression	23892564
ifit3	Phenobarbital	D010634	50-06-6	IFIT3	3437	Mus musculus	10090	Phenobarbital affects the expression of IFIT3 mRNA	affects^expression	23091169
ifit3	Phenylmercuric Acetate	D010662	62-38-4	IFIT3	3437	Homo sapiens	9606	[NOG protein co-treated with Phenylmercuric Acetate co-treated with dorsomorphin co-treated with 4-(5-benzo(1,3)dioxol-5-yl-4-pyridin-2-yl-1H-imidazol-2-yl)benzamide] results in increased expression of IFIT3 mRNA	affects^cotreatment|increases^expression	27188386
ifit3	Phenylmercuric Acetate	D010662	62-38-4	IFIT3	3437	Homo sapiens	9606	Phenylmercuric Acetate results in increased expression of IFIT3 mRNA	increases^expression	26272509
ifit3	pirinixic acid	C006253	50892-23-4	IFIT3	3437	Mus musculus	10090	pirinixic acid results in decreased expression of IFIT3 mRNA	decreases^expression	23811191
ifit3	pirinixic acid	C006253	50892-23-4	IFIT3	3437	Mus musculus	10090	pirinixic acid results in increased expression of IFIT3 mRNA	increases^expression	17426115
ifit3	Plant Extracts	D010936		IFIT3	3437	Homo sapiens	9606	Plant Extracts affects the reaction [Lipopolysaccharides affects the expression of IFIT3 mRNA]	affects^expression|affects^reaction	28070326
ifit3	Plant Extracts	D010936		IFIT3	3437	Homo sapiens	9606	Plant Extracts results in increased expression of IFIT3 mRNA	increases^expression	21297082
ifit3	Polychlorinated Biphenyls	D011078		IFIT3	3437	Homo sapiens	9606	Polychlorinated Biphenyls affects the expression of IFIT3 mRNA	affects^expression	21334430
ifit3	polyhexamethyleneguanidine	C060540	31961-54-3	IFIT3	3437	Rattus norvegicus	10116	polyhexamethyleneguanidine results in increased expression of IFIT3 mRNA	increases^expression	32080758
ifit3	polyhexamethyleneguanidine	C060540	31961-54-3	IFIT3	3437	Rattus norvegicus	10116	polyhexamethyleneguanidine results in increased expression of IFIT3 protein	increases^expression	32080758
ifit3	potassium chromate(VI)	C027373	7789-00-6	IFIT3	3437	Homo sapiens	9606	[potassium chromate(VI) co-treated with epigallocatechin gallate] results in decreased expression of IFIT3 mRNA	affects^cotreatment|decreases^expression	22079256
ifit3	potassium chromate(VI)	C027373	7789-00-6	IFIT3	3437	Homo sapiens	9606	potassium chromate(VI) results in decreased expression of IFIT3 mRNA	decreases^expression	22079256
ifit3	Povidone	D011205		IFIT3	3437	Rattus norvegicus	10116	[Silver analog co-treated with Povidone] results in decreased expression of IFIT3 mRNA	affects^cotreatment|decreases^expression	25194297
ifit3	Prednisolone	D011239	50-24-8	IFIT3	3437	Homo sapiens	9606	Prednisolone results in decreased expression of IFIT3 mRNA	decreases^expression	19192274
ifit3	Progesterone	D011374	57-83-0	IFIT3	3437	Homo sapiens	9606	[Progesterone co-treated with TGFB1 protein] results in increased expression of IFIT3 mRNA	affects^cotreatment|increases^expression	21768398
ifit3	Progesterone	D011374	57-83-0	IFIT3	3437	Homo sapiens	9606	Progesterone results in increased expression of IFIT3 mRNA	increases^expression	21768398
ifit3	Progesterone	D011374	57-83-0	IFIT3	3437	Ovis aries	9940	Progesterone results in increased expression of IFIT3 mRNA	increases^expression	19690047
ifit3	propiconazole	C045950	60207-90-1	IFIT3	3437	Mus musculus	10090	propiconazole results in increased expression of IFIT3 mRNA	increases^expression	21278054
ifit3	Resveratrol	D000077185		IFIT3	3437	Mus musculus	10090	Resveratrol inhibits the reaction [Dietary Fats affects the expression of IFIT3 mRNA]	affects^expression|decreases^reaction	17086191
ifit3	Silicon Dioxide	D012822	7631-86-9	IFIT3	3437	Homo sapiens	9606	Silicon Dioxide results in increased expression of IFIT3 mRNA	increases^expression	25351596
ifit3	Silicon Dioxide	D012822	7631-86-9	IFIT3	3437	Mus musculus	10090	Silicon Dioxide results in increased expression of IFIT3 mRNA	increases^expression	26345256
ifit3	Silver	D012834	7440-22-4	IFIT3	3437	Rattus norvegicus	10116	[Silver analog co-treated with Povidone] results in decreased expression of IFIT3 mRNA	affects^cotreatment|decreases^expression	25194297
ifit3	Smoke	D012906		IFIT3	3437	Homo sapiens	9606	Smoke results in increased expression of IFIT3 mRNA	increases^expression	34520756
ifit3	Soman	D012999	96-64-0	IFIT3	3437	Rattus norvegicus	10116	Soman results in increased expression of IFIT3 mRNA	increases^expression	19281266
ifit3	Soot	D053260		IFIT3	3437	Mus musculus	10090	[Air Pollutants results in increased abundance of [Ozone co-treated with Soot]] which results in increased expression of IFIT3 mRNA	affects^cotreatment|increases^abundance|increases^expression	34911549
ifit3	Succimer	D004113	304-55-2	IFIT3	3437	Mus musculus	10090	[Succimer binds to Magnetite Nanoparticles] which results in increased expression of IFIT3 mRNA	affects^binding|increases^expression	21641980
ifit3	sulforaphane	C016766		IFIT3	3437	Homo sapiens	9606	sulforaphane results in increased expression of IFIT3 mRNA	increases^expression	31838189
ifit3	systhane	C446685		IFIT3	3437	Rattus norvegicus	10116	systhane results in decreased expression of IFIT3 mRNA	decreases^expression	32268158
ifit3	tamibarotene	C061133	94497-51-5	IFIT3	3437	Homo sapiens	9606	tamibarotene results in increased expression of IFIT3 mRNA	increases^expression	15498508
ifit3	Tamoxifen	D013629	10540-29-1	IFIT3	3437	Homo sapiens	9606	Tamoxifen results in increased expression of IFIT3 mRNA	increases^expression	19155303
ifit3	Tamoxifen	D013629	10540-29-1	IFIT3	3437	Mus musculus	10090	Tamoxifen affects the expression of IFIT3 mRNA	affects^expression	20937368
ifit3	Temozolomide	D000077204	85622-93-1	IFIT3	3437	Homo sapiens	9606	Temozolomide results in increased expression of IFIT3 mRNA	increases^expression	31758290
ifit3	tert-Butylhydroperoxide	D020122	75-91-2	IFIT3	3437	Mus musculus	10090	tert-Butylhydroperoxide results in increased expression of IFIT3 mRNA	increases^expression	14729362|15003993
ifit3	Testosterone	D013739	58-22-0	IFIT3	3437	Rattus norvegicus	10116	[estradiol 3-benzoate co-treated with [Testosterone co-treated with Estradiol]] results in increased expression of IFIT3 mRNA	affects^cotreatment|increases^expression	32741896
ifit3	testosterone enanthate	C004648		IFIT3	3437	Homo sapiens	9606	testosterone enanthate affects the expression of IFIT3 mRNA	affects^expression	17440010
ifit3	tetrabromobisphenol A	C020806	79-94-7	IFIT3	3437	Rattus norvegicus	10116	tetrabromobisphenol A results in increased expression of IFIT3 mRNA	increases^expression	27914987
ifit3	Tetrachlorodibenzodioxin	D013749	1746-01-6	IFIT3	3437	Homo sapiens	9606	[Estradiol co-treated with Tetrachlorodibenzodioxin] results in decreased expression of IFIT3 mRNA	affects^cotreatment|decreases^expression	19619570
ifit3	Tetrachlorodibenzodioxin	D013749	1746-01-6	IFIT3	3437	Homo sapiens	9606	Tetrachlorodibenzodioxin results in decreased expression of IFIT3 mRNA	decreases^expression	19619570
ifit3	Tetrachlorodibenzodioxin	D013749	1746-01-6	IFIT3	3437	Mus musculus	10090	AHR protein inhibits the reaction [Tetrachlorodibenzodioxin results in decreased expression of IFIT3 mRNA]	decreases^expression|decreases^reaction	15034205
ifit3	Tetrachlorodibenzodioxin	D013749	1746-01-6	IFIT3	3437	Mus musculus	10090	Tetrachlorodibenzodioxin affects the expression of IFIT3 mRNA	affects^expression	21570461
ifit3	Tetrachlorodibenzodioxin	D013749	1746-01-6	IFIT3	3437	Mus musculus	10090	Tetrachlorodibenzodioxin results in decreased expression of IFIT3 mRNA	decreases^expression	15034205
ifit3	Tetrachlorodibenzodioxin	D013749	1746-01-6	IFIT3	3437	Mus musculus	10090	Tetrachlorodibenzodioxin results in increased expression of IFIT3 mRNA	increases^expression	17337447
ifit3	Tetrachlorodibenzodioxin	D013749	1746-01-6	IFIT3	3437	Rattus norvegicus	10116	Tetrachlorodibenzodioxin affects the expression of IFIT3 mRNA	affects^expression	22298810
ifit3	Tetrachlorodibenzodioxin	D013749	1746-01-6	IFIT3	3437	Rattus norvegicus	10116	Tetrachlorodibenzodioxin results in decreased expression of IFIT3 mRNA	decreases^expression	34747641
ifit3	Tetrachlorodibenzodioxin	D013749	1746-01-6	IFIT3	3437	Rattus norvegicus	10116	Tetrachlorodibenzodioxin results in increased expression of IFIT3 mRNA	increases^expression	33387578
ifit3	Tetradecanoylphorbol Acetate	D013755	16561-29-8	IFIT3	3437	Oryctolagus cuniculus	9986	[Tetradecanoylphorbol Acetate co-treated with Ionomycin] results in decreased expression of IFIT3 mRNA	affects^cotreatment|decreases^expression	25613284
ifit3	Thioacetamide	D013853	62-55-5	IFIT3	3437	Rattus norvegicus	10116	Thioacetamide results in increased expression of IFIT3 mRNA	increases^expression	34492290
ifit3	Thiophenes	D013876		IFIT3	3437	Homo sapiens	9606	Thiophenes analog promotes the reaction [Tretinoin results in increased expression of IFIT3 mRNA]	increases^expression|increases^reaction	16140954
ifit3	titanium dioxide	C009495	13463-67-7	IFIT3	3437	Mus musculus	10090	titanium dioxide results in increased expression of IFIT3 mRNA	increases^expression	23557971|27760801
ifit3	Tobacco Smoke Pollution	D014028		IFIT3	3437	Homo sapiens	9606	Tobacco Smoke Pollution results in decreased expression of IFIT3 mRNA	decreases^expression	28065790|33660061
ifit3	tofacitinib	C479163		IFIT3	3437	Homo sapiens	9606	tofacitinib results in decreased expression of IFIT3 mRNA	decreases^expression	25487280
ifit3	Toluene	D014050	108-88-3	IFIT3	3437	Homo sapiens	9606	Toluene results in increased expression of IFIT3 mRNA	increases^expression	20359517
ifit3	Topotecan	D019772	123948-87-8	IFIT3	3437	Rattus norvegicus	10116	[Oxaliplatin co-treated with Topotecan] results in increased expression of IFIT3 mRNA	affects^cotreatment|increases^expression	25729387
ifit3	Topotecan	D019772	123948-87-8	IFIT3	3437	Rattus norvegicus	10116	Topotecan results in increased expression of IFIT3 mRNA	increases^expression	25729387
ifit3	Tretinoin	D014212	302-79-4	IFIT3	3437	Homo sapiens	9606	2-bromopalmitate promotes the reaction [Tretinoin results in increased expression of IFIT3 mRNA]	increases^expression|increases^reaction	30076181
ifit3	Tretinoin	D014212	302-79-4	IFIT3	3437	Homo sapiens	9606	Thiophenes analog promotes the reaction [Tretinoin results in increased expression of IFIT3 mRNA]	increases^expression|increases^reaction	16140954
ifit3	Tretinoin	D014212	302-79-4	IFIT3	3437	Homo sapiens	9606	Tretinoin affects the expression of IFIT3 mRNA	affects^expression	15498508
ifit3	Tretinoin	D014212	302-79-4	IFIT3	3437	Homo sapiens	9606	[Tretinoin co-treated with Arsenic Trioxide] results in increased expression of IFIT3 mRNA	affects^cotreatment|increases^expression	15894607
ifit3	Tretinoin	D014212	302-79-4	IFIT3	3437	Homo sapiens	9606	[Tretinoin co-treated with Butyrates] results in increased expression of IFIT3 mRNA	affects^cotreatment|increases^expression	12130515
ifit3	Tretinoin	D014212	302-79-4	IFIT3	3437	Homo sapiens	9606	[Tretinoin co-treated with hexamethylene bisacetamide] results in increased expression of IFIT3 mRNA	affects^cotreatment|increases^expression	12130515
ifit3	Tretinoin	D014212	302-79-4	IFIT3	3437	Homo sapiens	9606	Tretinoin results in increased expression of IFIT3 mRNA	increases^expression	12130515|15894607|16140954|30076181|33167477
ifit3	Tretinoin	D014212	302-79-4	IFIT3	3437	Homo sapiens	9606	Tretinoin results in increased expression of IFIT3 protein	increases^expression	15059897
ifit3	tributyltin	C011559	688-73-3	IFIT3	3437	Macaca mulatta	9544	tributyltin results in decreased expression of IFIT3 mRNA	decreases^expression	29505797
ifit3	Trichloroethylene	D014241	79-01-6	IFIT3	3437	Homo sapiens	9606	Trichloroethylene results in increased expression of IFIT3 mRNA	increases^expression	20359517
ifit3	Trichloroethylene	D014241	79-01-6	IFIT3	3437	Rattus norvegicus	10116	Trichloroethylene results in increased expression of IFIT3 mRNA	increases^expression	33387578
ifit3	trichostatin A	C012589	58880-19-6	IFIT3	3437	Homo sapiens	9606	[NOG protein co-treated with trichostatin A co-treated with dorsomorphin co-treated with 4-(5-benzo(1,3)dioxol-5-yl-4-pyridin-2-yl-1H-imidazol-2-yl)benzamide] results in increased expression of IFIT3 mRNA	affects^cotreatment|increases^expression	27188386
ifit3	trichostatin A	C012589	58880-19-6	IFIT3	3437	Homo sapiens	9606	trichostatin A results in increased expression of IFIT3 mRNA	increases^expression	24935251|26272509
ifit3	Triclosan	D014260	3380-34-5	IFIT3	3437	Homo sapiens	9606	Triclosan results in increased expression of IFIT3 mRNA	increases^expression	30510588
ifit3	triptolide	C001899	38748-32-2	IFIT3	3437	Rattus norvegicus	10116	triptolide results in increased expression of IFIT3 protein	increases^expression	32519852
ifit3	UNC 0638	C561310		IFIT3	3437	Homo sapiens	9606	UNC 0638 promotes the reaction [IFNA2 protein alternative form results in increased expression of IFIT3 mRNA]	increases^expression|increases^reaction	25079219
ifit3	Valproic Acid	D014635	99-66-1	IFIT3	3437	Homo sapiens	9606	Valproic Acid affects the expression of IFIT3 mRNA	affects^expression	25979313
ifit3	Valproic Acid	D014635	99-66-1	IFIT3	3437	Homo sapiens	9606	Valproic Acid results in decreased expression of IFIT3 mRNA	decreases^expression	29154799
ifit3	Valproic Acid	D014635	99-66-1	IFIT3	3437	Homo sapiens	9606	Valproic Acid results in increased expression of IFIT3 mRNA	increases^expression	19949822|28001369
ifit3	Vancomycin	D014640	1404-90-6	IFIT3	3437	Mus musculus	10090	Vancomycin results in decreased expression of IFIT3 mRNA	decreases^expression	18930951
ifit3	Vehicle Emissions	D001335		IFIT3	3437	Mus musculus	10090	Vehicle Emissions affects the expression of IFIT3 mRNA	affects^expression	23940539
ifit3	Vitamin K 3	D024483	58-27-5	IFIT3	3437	Mus musculus	10090	Vitamin K 3 affects the expression of IFIT3 mRNA	affects^expression	20829426
ifit3	Zinc	D015032	7440-66-6	IFIT3	3437	Rattus norvegicus	10116	Zinc deficiency results in increased expression of IFIT3 mRNA	increases^expression	19111725
ifit3	Zinc	D015032	7440-66-6	IFIT3	3437	Rattus norvegicus	10116	Zinc inhibits the reaction [Zinc deficiency results in increased expression of IFIT3 mRNA]	decreases^reaction|increases^expression	19111725
plscr1	1,2-dibromo-4-(1,2-dibromoethyl)cyclohexane	C517232		PLSCR1	5359	Mus musculus	10090	1,2-dibromo-4-(1,2-dibromoethyl)cyclohexane inhibits the reaction [Testosterone deficiency results in increased expression of PLSCR1 mRNA]	decreases^reaction|increases^expression	33848595
plscr1	1,2-Dimethylhydrazine	D019813	540-73-8	PLSCR1	5359	Mus musculus	10090	[1,2-Dimethylhydrazine co-treated with Folic Acid] results in decreased expression of PLSCR1 mRNA	affects^cotreatment|decreases^expression	22206623
plscr1	1,2-Dimethylhydrazine	D019813	540-73-8	PLSCR1	5359	Mus musculus	10090	1,2-Dimethylhydrazine results in decreased expression of PLSCR1 mRNA	decreases^expression	22206623
plscr1	1-Naphthylisothiocyanate	D015058	551-06-4	PLSCR1	5359	Rattus norvegicus	10116	1-Naphthylisothiocyanate results in increased expression of PLSCR1 mRNA	increases^expression	25380136|30723492
plscr1	2,2',4,4'-tetrabromodiphenyl ether	C511295		PLSCR1	5359	Mus musculus	10090	2,2',4,4'-tetrabromodiphenyl ether results in decreased expression of PLSCR1 mRNA	decreases^expression	30294300
plscr1	4,4'-diaminodiphenylmethane	C009505	101-77-9	PLSCR1	5359	Rattus norvegicus	10116	4,4'-diaminodiphenylmethane results in increased expression of PLSCR1 mRNA	increases^expression	25380136|30723492
plscr1	4-(5-benzo(1,3)dioxol-5-yl-4-pyridin-2-yl-1H-imidazol-2-yl)benzamide	C459179		PLSCR1	5359	Homo sapiens	9606	[NOG protein co-treated with entinostat co-treated with dorsomorphin co-treated with 4-(5-benzo(1,3)dioxol-5-yl-4-pyridin-2-yl-1H-imidazol-2-yl)benzamide] results in increased expression of PLSCR1 mRNA	affects^cotreatment|increases^expression	27188386
plscr1	4-(5-benzo(1,3)dioxol-5-yl-4-pyridin-2-yl-1H-imidazol-2-yl)benzamide	C459179		PLSCR1	5359	Homo sapiens	9606	[NOG protein co-treated with mercuric bromide co-treated with dorsomorphin co-treated with 4-(5-benzo(1,3)dioxol-5-yl-4-pyridin-2-yl-1H-imidazol-2-yl)benzamide] results in increased expression of PLSCR1 mRNA	affects^cotreatment|increases^expression	27188386
plscr1	4-(5-benzo(1,3)dioxol-5-yl-4-pyridin-2-yl-1H-imidazol-2-yl)benzamide	C459179		PLSCR1	5359	Homo sapiens	9606	[NOG protein co-treated with Panobinostat co-treated with dorsomorphin co-treated with 4-(5-benzo(1,3)dioxol-5-yl-4-pyridin-2-yl-1H-imidazol-2-yl)benzamide] results in increased expression of PLSCR1 mRNA	affects^cotreatment|increases^expression	27188386
plscr1	4-(5-benzo(1,3)dioxol-5-yl-4-pyridin-2-yl-1H-imidazol-2-yl)benzamide	C459179		PLSCR1	5359	Homo sapiens	9606	[NOG protein co-treated with Phenylmercuric Acetate co-treated with dorsomorphin co-treated with 4-(5-benzo(1,3)dioxol-5-yl-4-pyridin-2-yl-1H-imidazol-2-yl)benzamide] results in increased expression of PLSCR1 mRNA	affects^cotreatment|increases^expression	27188386
plscr1	4-(5-benzo(1,3)dioxol-5-yl-4-pyridin-2-yl-1H-imidazol-2-yl)benzamide	C459179		PLSCR1	5359	Homo sapiens	9606	[NOG protein co-treated with trichostatin A co-treated with dorsomorphin co-treated with 4-(5-benzo(1,3)dioxol-5-yl-4-pyridin-2-yl-1H-imidazol-2-yl)benzamide] results in increased expression of PLSCR1 mRNA	affects^cotreatment|increases^expression	27188386
plscr1	4-(5-benzo(1,3)dioxol-5-yl-4-pyridin-2-yl-1H-imidazol-2-yl)benzamide	C459179		PLSCR1	5359	Homo sapiens	9606	[NOG protein co-treated with Valproic Acid co-treated with dorsomorphin co-treated with 4-(5-benzo(1,3)dioxol-5-yl-4-pyridin-2-yl-1H-imidazol-2-yl)benzamide] results in increased expression of PLSCR1 mRNA	affects^cotreatment|increases^expression	27188386
plscr1	acetamide	C030686	60-35-5	PLSCR1	5359	Rattus norvegicus	10116	acetamide results in increased expression of PLSCR1 mRNA	increases^expression	31881176
plscr1	Acetaminophen	D000082	103-90-2	PLSCR1	5359	Homo sapiens	9606	Acetaminophen results in decreased expression of PLSCR1 mRNA	decreases^expression	21420995
plscr1	Acetaminophen	D000082	103-90-2	PLSCR1	5359	Mus musculus	10090	Acetaminophen affects the expression of PLSCR1 mRNA	affects^expression	17562736
plscr1	Acetaminophen	D000082	103-90-2	PLSCR1	5359	Mus musculus	10090	Acetaminophen results in increased expression of PLSCR1 mRNA	increases^expression	11264010
plscr1	Acetaminophen	D000082	103-90-2	PLSCR1	5359	Rattus norvegicus	10116	Acetaminophen results in decreased expression of PLSCR1 mRNA	decreases^expression	33387578
plscr1	Acrylamide	D020106	79-06-1	PLSCR1	5359	Rattus norvegicus	10116	Acrylamide affects the expression of PLSCR1 mRNA	affects^expression	28959563
plscr1	Aflatoxin B1	D016604	1162-65-8	PLSCR1	5359	Homo sapiens	9606	Aflatoxin B1 results in decreased methylation of PLSCR1 gene	decreases^methylation	27153756
plscr1	Air Pollutants, Occupational	D000395		PLSCR1	5359	Homo sapiens	9606	Air Pollutants, Occupational results in decreased expression of PLSCR1 mRNA	decreases^expression	23195993
plscr1	Ammonium Chloride	D000643	12125-02-9	PLSCR1	5359	Rattus norvegicus	10116	Ammonium Chloride affects the expression of PLSCR1 mRNA	affects^expression	16483693
plscr1	andrographolide	C030419	5508-58-7	PLSCR1	5359	Mus musculus	10090	[andrographolide co-treated with beta-Naphthoflavone] results in decreased expression of PLSCR1 mRNA	affects^cotreatment|decreases^expression	19737545
plscr1	Antirheumatic Agents	D018501		PLSCR1	5359	Homo sapiens	9606	Antirheumatic Agents results in decreased expression of PLSCR1 mRNA	decreases^expression	24449571
plscr1	apocarotenal	C004984	1107-26-2	PLSCR1	5359	Homo sapiens	9606	apocarotenal results in increased expression of PLSCR1 mRNA	increases^expression	17034753
plscr1	Arsenic Trioxide	D000077237	1327-53-3	PLSCR1	5359	Homo sapiens	9606	Arsenic Trioxide results in increased expression of PLSCR1 mRNA	increases^expression	20458559
plscr1	Atrazine	D001280	1912-24-9	PLSCR1	5359	Danio rerio	7955	Atrazine results in increased expression of PLSCR1 mRNA	increases^expression	25929836
plscr1	Benzo(a)pyrene	D001564	50-32-8	PLSCR1	5359	Homo sapiens	9606	Benzo(a)pyrene affects the methylation of PLSCR1 5' UTR	affects^methylation	27901495
plscr1	Benzo(a)pyrene	D001564	50-32-8	PLSCR1	5359	Homo sapiens	9606	Benzo(a)pyrene results in increased expression of PLSCR1 mRNA	increases^expression	32234424
plscr1	Benzo(a)pyrene	D001564	50-32-8	PLSCR1	5359	Homo sapiens	9606	Benzo(a)pyrene results in increased methylation of PLSCR1 promoter	increases^methylation	27901495
plscr1	Benzo(a)pyrene	D001564	50-32-8	PLSCR1	5359	Mus musculus	10090	Benzo(a)pyrene results in decreased expression of PLSCR1 mRNA	decreases^expression	19770486|21569818
plscr1	Benzoates	D001565		PLSCR1	5359	Homo sapiens	9606	Benzoates analog results in increased expression of PLSCR1 mRNA	increases^expression	29472718
plscr1	beta Carotene	D019207	7235-40-7	PLSCR1	5359	Homo sapiens	9606	beta Carotene results in increased expression of PLSCR1 mRNA	increases^expression	17034753
plscr1	beta-Naphthoflavone	D019324	6051-87-2	PLSCR1	5359	Mus musculus	10090	[andrographolide co-treated with beta-Naphthoflavone] results in decreased expression of PLSCR1 mRNA	affects^cotreatment|decreases^expression	19737545
plscr1	beta-Naphthoflavone	D019324	6051-87-2	PLSCR1	5359	Rattus norvegicus	10116	[Diethylnitrosamine co-treated with beta-Naphthoflavone] results in increased expression of PLSCR1 mRNA	affects^cotreatment|increases^expression	18164116
plscr1	bis(4-hydroxyphenyl)sulfone	C543008	80-09-1	PLSCR1	5359	Mus musculus	10090	bis(4-hydroxyphenyl)sulfone results in increased expression of PLSCR1 mRNA	increases^expression	30951980
plscr1	bisphenol A	C006780	80-05-7	PLSCR1	5359	Homo sapiens	9606	bisphenol A affects the expression of PLSCR1 mRNA	affects^expression	27010169
plscr1	bisphenol A	C006780	80-05-7	PLSCR1	5359	Homo sapiens	9606	[[ginger extract results in increased abundance of Oils, Volatile] which co-treated with bisphenol A] affects the expression of PLSCR1 protein	affects^cotreatment|affects^expression|increases^abundance	33376534
plscr1	bisphenol A	C006780	80-05-7	PLSCR1	5359	Mus musculus	10090	bisphenol A results in decreased expression of PLSCR1 mRNA	decreases^expression	33221593
plscr1	bisphenol A	C006780	80-05-7	PLSCR1	5359	Rattus norvegicus	10116	bisphenol A affects the expression of PLSCR1 mRNA	affects^expression	25181051
plscr1	bisphenol A	C006780	80-05-7	PLSCR1	5359	Rattus norvegicus	10116	bisphenol A results in increased expression of PLSCR1 mRNA	increases^expression	30816183|32528016|34947998
plscr1	Cadmium Chloride	D019256	10108-64-2	PLSCR1	5359	Folsomia candida	158441	Cadmium Chloride results in increased expression of PLSCR1 mRNA	increases^expression	19031917
plscr1	Calcium	D002118	7440-70-2	PLSCR1	5359			Calcium binds to PLSCR1 protein	affects^binding	16260419
plscr1	Carbon Tetrachloride	D002251	56-23-5	PLSCR1	5359	Mus musculus	10090	Carbon Tetrachloride results in increased expression of PLSCR1 mRNA	increases^expression	27339419|31919559
plscr1	Carbon Tetrachloride	D002251	56-23-5	PLSCR1	5359	Rattus norvegicus	10116	Carbon Tetrachloride results in decreased expression of PLSCR1 mRNA	decreases^expression	33387578
plscr1	Carbon Tetrachloride	D002251	56-23-5	PLSCR1	5359	Rattus norvegicus	10116	Carbon Tetrachloride results in increased expression of PLSCR1 mRNA	increases^expression	31150632
plscr1	Carbon Tetrachloride	D002251	56-23-5	PLSCR1	5359	Rattus norvegicus	10116	schizandrin B inhibits the reaction [Carbon Tetrachloride results in increased expression of PLSCR1 mRNA]	decreases^reaction|increases^expression	31150632
plscr1	Chlordecone	D007631	143-50-0	PLSCR1	5359	Mus musculus	10090	Chlordecone results in increased expression of PLSCR1 mRNA	increases^expression	33711761
plscr1	Choline	D002794	62-49-7	PLSCR1	5359	Mus musculus	10090	[Methionine deficiency co-treated with Choline deficiency co-treated with Folic Acid deficiency] results in increased expression of PLSCR1 mRNA	affects^cotreatment|increases^expression	20938992
plscr1	chromium hexavalent ion	C074702	18540-29-9	PLSCR1	5359	Mus musculus	10090	chromium hexavalent ion affects the expression of PLSCR1 mRNA	affects^expression	28472532
plscr1	Ciguatoxins	D002922	11050-21-8	PLSCR1	5359	Mus musculus	10090	Ciguatoxins affects the expression of PLSCR1 mRNA	affects^expression	18353800
plscr1	ciprofibrate	C019304	52214-84-3	PLSCR1	5359	Mus musculus	10090	ciprofibrate results in increased expression of PLSCR1 mRNA	increases^expression	12771043
plscr1	Cisplatin	D002945	15663-27-1	PLSCR1	5359	Homo sapiens	9606	Cisplatin results in increased expression of PLSCR1 mRNA	increases^expression	27594783
plscr1	Cisplatin	D002945	15663-27-1	PLSCR1	5359	Mus musculus	10090	Cisplatin results in increased expression of PLSCR1 mRNA	increases^expression	21151649
plscr1	cobaltous chloride	C018021	7646-79-9	PLSCR1	5359	Homo sapiens	9606	cobaltous chloride results in decreased expression of PLSCR1 mRNA	decreases^expression	19376846
plscr1	Copper	D003300	7440-50-8	PLSCR1	5359	Rattus norvegicus	10116	Copper results in increased expression of PLSCR1 mRNA	increases^expression	22465980
plscr1	Copper Sulfate	D019327	7758-98-7	PLSCR1	5359	Homo sapiens	9606	Copper Sulfate results in decreased expression of PLSCR1 mRNA	decreases^expression	19549813
plscr1	cupric chloride	C029892	7447-39-4	PLSCR1	5359	Mizuhopecten yessoensis	6573	cupric chloride results in decreased expression of PLSCR1 mRNA	decreases^expression	24650576
plscr1	cyanoginosin LR	C057862		PLSCR1	5359	Lithobates catesbeianus	8400	cyanoginosin LR results in decreased expression of PLSCR1 mRNA	decreases^expression	34863901
plscr1	Cyclosporine	D016572	59865-13-3	PLSCR1	5359	Homo sapiens	9606	Cyclosporine results in decreased expression of PLSCR1 mRNA	decreases^expression	25562108
plscr1	Cyclosporine	D016572	59865-13-3	PLSCR1	5359	Homo sapiens	9606	Cyclosporine results in increased expression of PLSCR1 mRNA	increases^expression	20106945|27989131
plscr1	Dexamethasone	D003907	50-02-2	PLSCR1	5359	Gallus gallus	9031	Dexamethasone results in increased expression of PLSCR1 mRNA	increases^expression	34464682
plscr1	Diclofenac	D004008	15307-86-5	PLSCR1	5359	Mus musculus	10090	Diclofenac results in increased expression of PLSCR1 mRNA	increases^expression	26934552
plscr1	Dietary Fats	D004041		PLSCR1	5359	Mus musculus	10090	Dietary Fats results in increased expression of PLSCR1 mRNA	increases^expression	22609946
plscr1	Diethylhexyl Phthalate	D004051	117-81-7	PLSCR1	5359	Homo sapiens	9606	Diethylhexyl Phthalate results in increased expression of PLSCR1 mRNA	increases^expression	31163220
plscr1	Diethylnitrosamine	D004052	55-18-5	PLSCR1	5359	Mus musculus	10090	Diethylnitrosamine results in increased expression of PLSCR1 mRNA	increases^expression	12771043|24535843
plscr1	Diethylnitrosamine	D004052	55-18-5	PLSCR1	5359	Rattus norvegicus	10116	[Diethylnitrosamine co-treated with beta-Naphthoflavone] results in increased expression of PLSCR1 mRNA	affects^cotreatment|increases^expression	18164116
plscr1	Diethylnitrosamine	D004052	55-18-5	PLSCR1	5359	Rattus norvegicus	10116	Diethylnitrosamine results in decreased expression of PLSCR1 mRNA	decreases^expression	20360939
plscr1	Diethylnitrosamine	D004052	55-18-5	PLSCR1	5359	Rattus norvegicus	10116	Diethylnitrosamine results in increased expression of PLSCR1 mRNA	increases^expression	19638242
plscr1	Dimethylnitrosamine	D004128	62-75-9	PLSCR1	5359	Rattus norvegicus	10116	Dimethylnitrosamine results in increased expression of PLSCR1 mRNA	increases^expression	25380136
plscr1	dorsomorphin	C516138		PLSCR1	5359	Homo sapiens	9606	[NOG protein co-treated with entinostat co-treated with dorsomorphin co-treated with 4-(5-benzo(1,3)dioxol-5-yl-4-pyridin-2-yl-1H-imidazol-2-yl)benzamide] results in increased expression of PLSCR1 mRNA	affects^cotreatment|increases^expression	27188386
plscr1	dorsomorphin	C516138		PLSCR1	5359	Homo sapiens	9606	[NOG protein co-treated with mercuric bromide co-treated with dorsomorphin co-treated with 4-(5-benzo(1,3)dioxol-5-yl-4-pyridin-2-yl-1H-imidazol-2-yl)benzamide] results in increased expression of PLSCR1 mRNA	affects^cotreatment|increases^expression	27188386
plscr1	dorsomorphin	C516138		PLSCR1	5359	Homo sapiens	9606	[NOG protein co-treated with Panobinostat co-treated with dorsomorphin co-treated with 4-(5-benzo(1,3)dioxol-5-yl-4-pyridin-2-yl-1H-imidazol-2-yl)benzamide] results in increased expression of PLSCR1 mRNA	affects^cotreatment|increases^expression	27188386
plscr1	dorsomorphin	C516138		PLSCR1	5359	Homo sapiens	9606	[NOG protein co-treated with Phenylmercuric Acetate co-treated with dorsomorphin co-treated with 4-(5-benzo(1,3)dioxol-5-yl-4-pyridin-2-yl-1H-imidazol-2-yl)benzamide] results in increased expression of PLSCR1 mRNA	affects^cotreatment|increases^expression	27188386
plscr1	dorsomorphin	C516138		PLSCR1	5359	Homo sapiens	9606	[NOG protein co-treated with trichostatin A co-treated with dorsomorphin co-treated with 4-(5-benzo(1,3)dioxol-5-yl-4-pyridin-2-yl-1H-imidazol-2-yl)benzamide] results in increased expression of PLSCR1 mRNA	affects^cotreatment|increases^expression	27188386
plscr1	dorsomorphin	C516138		PLSCR1	5359	Homo sapiens	9606	[NOG protein co-treated with Valproic Acid co-treated with dorsomorphin co-treated with 4-(5-benzo(1,3)dioxol-5-yl-4-pyridin-2-yl-1H-imidazol-2-yl)benzamide] results in increased expression of PLSCR1 mRNA	affects^cotreatment|increases^expression	27188386
plscr1	Doxorubicin	D004317	23214-92-8	PLSCR1	5359	Homo sapiens	9606	Doxorubicin results in decreased expression of PLSCR1 mRNA	decreases^expression	29803840
plscr1	Endosulfan	D004726	115-29-7	PLSCR1	5359	Rattus norvegicus	10116	Endosulfan results in decreased expression of PLSCR1 mRNA	decreases^expression	29391264
plscr1	entinostat	C118739		PLSCR1	5359	Homo sapiens	9606	entinostat results in increased expression of PLSCR1 mRNA	increases^expression	26272509
plscr1	entinostat	C118739		PLSCR1	5359	Homo sapiens	9606	[NOG protein co-treated with entinostat co-treated with dorsomorphin co-treated with 4-(5-benzo(1,3)dioxol-5-yl-4-pyridin-2-yl-1H-imidazol-2-yl)benzamide] results in increased expression of PLSCR1 mRNA	affects^cotreatment|increases^expression	27188386
plscr1	Estradiol	D004958	50-28-2	PLSCR1	5359	Homo sapiens	9606	[Estradiol co-treated with Tetrachlorodibenzodioxin] results in increased expression of PLSCR1 mRNA	affects^cotreatment|increases^expression	19619570
plscr1	Estradiol	D004958	50-28-2	PLSCR1	5359	Homo sapiens	9606	Estradiol results in increased expression of PLSCR1 mRNA	increases^expression	19619570|21185374
plscr1	Ethanol	D000431	64-17-5	PLSCR1	5359	Homo sapiens	9606	Ethanol affects the expression of PLSCR1 mRNA	affects^expression	27010169
plscr1	Ethinyl Estradiol	D004997	57-63-6	PLSCR1	5359	Rattus norvegicus	10116	Ethinyl Estradiol results in decreased expression of PLSCR1 mRNA	decreases^expression	17108234
plscr1	Ethinyl Estradiol	D004997	57-63-6	PLSCR1	5359	Xenopus tropicalis	8364	Ethinyl Estradiol results in decreased expression of PLSCR1 mRNA	decreases^expression	23129252
plscr1	ethylene dichloride	C024565	107-06-2	PLSCR1	5359	Mus musculus	10090	ethylene dichloride results in increased expression of PLSCR1 mRNA	increases^expression	28960355
plscr1	Fenretinide	D017313	65646-68-6	PLSCR1	5359	Mus musculus	10090	Fenretinide results in increased expression of PLSCR1 mRNA	increases^expression	28973697
plscr1	Fluorouracil	D005472	51-21-8	PLSCR1	5359	Homo sapiens	9606	PLSCR1 protein affects the susceptibility to Fluorouracil	affects^response to substance	16217747
plscr1	Folic Acid	D005492	59-30-3	PLSCR1	5359	Mus musculus	10090	[1,2-Dimethylhydrazine co-treated with Folic Acid] results in decreased expression of PLSCR1 mRNA	affects^cotreatment|decreases^expression	22206623
plscr1	Folic Acid	D005492	59-30-3	PLSCR1	5359	Mus musculus	10090	Folic Acid results in decreased expression of PLSCR1 mRNA	decreases^expression	25629700
plscr1	Folic Acid	D005492	59-30-3	PLSCR1	5359	Mus musculus	10090	[Methionine deficiency co-treated with Choline deficiency co-treated with Folic Acid deficiency] results in increased expression of PLSCR1 mRNA	affects^cotreatment|increases^expression	20938992
plscr1	furan	C039281	110-00-9	PLSCR1	5359	Rattus norvegicus	10116	furan results in increased expression of PLSCR1 mRNA	increases^expression	27387713
plscr1	Gentamicins	D005839		PLSCR1	5359	Rattus norvegicus	10116	Gentamicins results in increased expression of PLSCR1 mRNA	increases^expression	33387578
plscr1	ginger extract	C000713927		PLSCR1	5359	Homo sapiens	9606	[[ginger extract results in increased abundance of Oils, Volatile] which co-treated with bisphenol A] affects the expression of PLSCR1 protein	affects^cotreatment|affects^expression|increases^abundance	33376534
plscr1	indole-3-carbinol	C016517	700-06-1	PLSCR1	5359	Rattus norvegicus	10116	indole-3-carbinol affects the expression of PLSCR1 mRNA	affects^expression	21396975
plscr1	Iron	D007501	7439-89-6	PLSCR1	5359	Rattus norvegicus	10116	Iron deficiency results in decreased expression of PLSCR1 mRNA	decreases^expression	19821111
plscr1	Ivermectin	D007559	70288-86-7	PLSCR1	5359	Homo sapiens	9606	Ivermectin results in decreased expression of PLSCR1 protein	decreases^expression	32959892
plscr1	JP8 aviation fuel	C098607		PLSCR1	5359	Rattus norvegicus	10116	JP8 aviation fuel results in increased expression of PLSCR1 protein	increases^expression	17337753
plscr1	JP8 aviation fuel	C098607		PLSCR1	5359	Rattus norvegicus	10116	JP8 aviation fuel results in increased methylation of PLSCR1 gene	increases^methylation	32905848
plscr1	Lipopolysaccharides	D008070		PLSCR1	5359	Homo sapiens	9606	Lipopolysaccharides results in increased expression of PLSCR1 protein	increases^expression	30501627
plscr1	Lipopolysaccharides	D008070		PLSCR1	5359	Mus musculus	10090	IL1B protein promotes the reaction [Lipopolysaccharides results in increased expression of PLSCR1 mRNA]	increases^expression|increases^reaction	17590392
plscr1	Lipopolysaccharides	D008070		PLSCR1	5359	Mus musculus	10090	Lipopolysaccharides results in increased expression of PLSCR1 mRNA	increases^expression	17590392|27339419
plscr1	Lipopolysaccharides	D008070		PLSCR1	5359	Mus musculus	10090	Lipopolysaccharides results in increased expression of PLSCR1 protein	increases^expression	17590392
plscr1	Lipopolysaccharides	D008070		PLSCR1	5359	Mus musculus	10090	TNF protein promotes the reaction [Lipopolysaccharides results in increased expression of PLSCR1 mRNA]	increases^expression|increases^reaction	17590392
plscr1	Lithocholic Acid	D008095	434-13-9	PLSCR1	5359	Mus musculus	10090	Lithocholic Acid results in increased expression of PLSCR1 mRNA	increases^expression	20359477
plscr1	Lithocholic Acid	D008095	434-13-9	PLSCR1	5359	Mus musculus	10090	Pregnenolone Carbonitrile inhibits the reaction [Lithocholic Acid results in increased expression of PLSCR1 mRNA]	decreases^reaction|increases^expression	20359477
plscr1	Menthol	D008610	1490-04-6	PLSCR1	5359	Homo sapiens	9606	Menthol results in decreased expression of PLSCR1 mRNA	decreases^expression	26760959
plscr1	mercuric bromide	C042720	7789-47-1	PLSCR1	5359	Homo sapiens	9606	mercuric bromide results in increased expression of PLSCR1 mRNA	increases^expression	26272509
plscr1	mercuric bromide	C042720	7789-47-1	PLSCR1	5359	Homo sapiens	9606	[NOG protein co-treated with mercuric bromide co-treated with dorsomorphin co-treated with 4-(5-benzo(1,3)dioxol-5-yl-4-pyridin-2-yl-1H-imidazol-2-yl)benzamide] results in increased expression of PLSCR1 mRNA	affects^cotreatment|increases^expression	27188386
plscr1	Methionine	D008715	63-68-3	PLSCR1	5359	Mus musculus	10090	[Methionine deficiency co-treated with Choline deficiency co-treated with Folic Acid deficiency] results in increased expression of PLSCR1 mRNA	affects^cotreatment|increases^expression	20938992
plscr1	Methotrexate	D008727	59-05-2	PLSCR1	5359	Homo sapiens	9606	Methotrexate results in decreased expression of PLSCR1 mRNA	decreases^expression	17400583
plscr1	methylmercuric chloride	C004925	115-09-3	PLSCR1	5359	Homo sapiens	9606	methylmercuric chloride results in decreased expression of PLSCR1 mRNA	decreases^expression	23179753
plscr1	Nanotubes, Carbon	D037742		PLSCR1	5359	Mus musculus	10090	Nanotubes, Carbon results in increased expression of PLSCR1 mRNA	increases^expression	25620056
plscr1	Naphthalenes	D009281		PLSCR1	5359	Rattus norvegicus	10116	Naphthalenes results in increased expression of PLSCR1 protein	increases^expression	17337753
plscr1	Nickel	D009532	7440-02-0	PLSCR1	5359	Homo sapiens	9606	Nickel results in decreased expression of PLSCR1 mRNA	decreases^expression	23195993
plscr1	Nickel	D009532	7440-02-0	PLSCR1	5359	Homo sapiens	9606	Nickel results in increased expression of PLSCR1 mRNA	increases^expression	24768652|25583101
plscr1	nickel sulfate	C029938	7786-81-4	PLSCR1	5359	Homo sapiens	9606	nickel sulfate results in increased expression of PLSCR1 mRNA	increases^expression	22714537
plscr1	N,N,N',N'-tetrakis(2-pyridylmethyl)ethylenediamine	C044387	16858-02-9	PLSCR1	5359	Homo sapiens	9606	N,N,N',N'-tetrakis(2-pyridylmethyl)ethylenediamine results in increased expression of PLSCR1 mRNA	increases^expression	12756304
plscr1	NSC668394	C570897		PLSCR1	5359	Homo sapiens	9606	NSC668394 results in decreased expression of PLSCR1 mRNA	decreases^expression	27137931
plscr1	Oils, Volatile	D009822		PLSCR1	5359	Homo sapiens	9606	[[ginger extract results in increased abundance of Oils, Volatile] which co-treated with bisphenol A] affects the expression of PLSCR1 protein	affects^cotreatment|affects^expression|increases^abundance	33376534
plscr1	Oxycodone	D010098	76-42-6	PLSCR1	5359	Rattus norvegicus	10116	Oxycodone results in decreased expression of PLSCR1 mRNA	decreases^expression	23439660
plscr1	Panobinostat	D000077767		PLSCR1	5359	Homo sapiens	9606	[NOG protein co-treated with Panobinostat co-treated with dorsomorphin co-treated with 4-(5-benzo(1,3)dioxol-5-yl-4-pyridin-2-yl-1H-imidazol-2-yl)benzamide] results in increased expression of PLSCR1 mRNA	affects^cotreatment|increases^expression	27188386
plscr1	Panobinostat	D000077767		PLSCR1	5359	Homo sapiens	9606	Panobinostat results in increased expression of PLSCR1 mRNA	increases^expression	26272509
plscr1	perfluorooctane sulfonic acid	C076994	1763-23-1	PLSCR1	5359	Mus musculus	10090	perfluorooctane sulfonic acid affects the expression of PLSCR1 mRNA	affects^expression	19429403
plscr1	perfluorooctanoic acid	C023036	335-67-1	PLSCR1	5359	Mus musculus	10090	perfluorooctanoic acid affects the expression of PLSCR1 mRNA	affects^expression	19429403
plscr1	Phenacetin	D010615	62-44-2	PLSCR1	5359	Rattus norvegicus	10116	Phenacetin results in increased expression of PLSCR1 mRNA	increases^expression	17082564
plscr1	Phenobarbital	D010634	50-06-6	PLSCR1	5359	Homo sapiens	9606	Phenobarbital affects the expression of PLSCR1 mRNA	affects^expression	19159669
plscr1	Phenobarbital	D010634	50-06-6	PLSCR1	5359	Mus musculus	10090	NR1I3 protein affects the reaction [Phenobarbital results in increased expression of PLSCR1 mRNA]	affects^reaction|increases^expression	19482888
plscr1	Phenobarbital	D010634	50-06-6	PLSCR1	5359	Mus musculus	10090	Phenobarbital affects the expression of PLSCR1 mRNA	affects^expression	23091169
plscr1	Phenobarbital	D010634	50-06-6	PLSCR1	5359	Mus musculus	10090	Phenobarbital results in increased expression of PLSCR1 mRNA	increases^expression	19482888
plscr1	phenylhydrazine	C030299	100-63-0	PLSCR1	5359	Rattus norvegicus	10116	phenylhydrazine results in increased expression of PLSCR1 mRNA	increases^expression	17082564
plscr1	Phenylmercuric Acetate	D010662	62-38-4	PLSCR1	5359	Homo sapiens	9606	[NOG protein co-treated with Phenylmercuric Acetate co-treated with dorsomorphin co-treated with 4-(5-benzo(1,3)dioxol-5-yl-4-pyridin-2-yl-1H-imidazol-2-yl)benzamide] results in increased expression of PLSCR1 mRNA	affects^cotreatment|increases^expression	27188386
plscr1	Phenylmercuric Acetate	D010662	62-38-4	PLSCR1	5359	Homo sapiens	9606	Phenylmercuric Acetate results in increased expression of PLSCR1 mRNA	increases^expression	26272509
plscr1	pirinixic acid	C006253	50892-23-4	PLSCR1	5359	Mus musculus	10090	pirinixic acid results in increased expression of PLSCR1 mRNA	increases^expression	17426115|23811191
plscr1	Plant Extracts	D010936		PLSCR1	5359	Homo sapiens	9606	[Plant Extracts co-treated with Resveratrol] results in increased expression of PLSCR1 mRNA	affects^cotreatment|increases^expression	23557933
plscr1	Polychlorinated Biphenyls	D011078		PLSCR1	5359	Homo sapiens	9606	Polychlorinated Biphenyls affects the expression of PLSCR1 mRNA	affects^expression	21334430
plscr1	Pregnenolone Carbonitrile	D011285	1434-54-4	PLSCR1	5359	Mus musculus	10090	Pregnenolone Carbonitrile inhibits the reaction [Lithocholic Acid results in increased expression of PLSCR1 mRNA]	decreases^reaction|increases^expression	20359477
plscr1	propiconazole	C045950	60207-90-1	PLSCR1	5359	Mus musculus	10090	propiconazole results in increased expression of PLSCR1 mRNA	increases^expression	21278054
plscr1	Propylthiouracil	D011441	51-52-5	PLSCR1	5359	Rattus norvegicus	10116	Propylthiouracil results in decreased expression of PLSCR1 mRNA	decreases^expression	25825206
plscr1	Propylthiouracil	D011441	51-52-5	PLSCR1	5359	Rattus norvegicus	10116	Propylthiouracil results in increased expression of PLSCR1 mRNA	increases^expression	24780913
plscr1	Quercetin	D011794	117-39-5	PLSCR1	5359	Homo sapiens	9606	Quercetin results in decreased expression of PLSCR1 mRNA	decreases^expression	21632981
plscr1	Resveratrol	D000077185		PLSCR1	5359	Homo sapiens	9606	[Plant Extracts co-treated with Resveratrol] results in increased expression of PLSCR1 mRNA	affects^cotreatment|increases^expression	23557933
plscr1	Resveratrol	D000077185		PLSCR1	5359	Rattus norvegicus	10116	[Resveratrol co-treated with Streptozocin] results in increased expression of PLSCR1 mRNA	affects^cotreatment|increases^expression	25905778
plscr1	Resveratrol	D000077185		PLSCR1	5359	Rattus norvegicus	10116	Resveratrol results in increased expression of PLSCR1 mRNA	increases^expression	25905778
plscr1	rottlerin	C085746	82-08-6	PLSCR1	5359	Homo sapiens	9606	rottlerin inhibits the reaction [IFNA2 protein results in increased expression of PLSCR1 mRNA]	decreases^reaction|increases^expression	16260419
plscr1	rottlerin	C085746	82-08-6	PLSCR1	5359	Homo sapiens	9606	rottlerin inhibits the reaction [IFNA2 protein results in increased expression of PLSCR1 protein]	decreases^reaction|increases^expression	16260419
plscr1	schizandrin B	C015499		PLSCR1	5359	Rattus norvegicus	10116	schizandrin B inhibits the reaction [Carbon Tetrachloride results in increased expression of PLSCR1 mRNA]	decreases^reaction|increases^expression	31150632
plscr1	Silicon Dioxide	D012822	7631-86-9	PLSCR1	5359	Mus musculus	10090	Silicon Dioxide results in increased expression of PLSCR1 mRNA	increases^expression	23221170
plscr1	Silver Compounds	D018030		PLSCR1	5359	Homo sapiens	9606	Silver Compounds results in decreased expression of PLSCR1 mRNA	decreases^expression	29703973
plscr1	sodium bichromate	C016104	10588-01-9	PLSCR1	5359	Rattus norvegicus	10116	sodium bichromate results in increased expression of PLSCR1 mRNA	increases^expression	25993096
plscr1	Streptozocin	D013311	18883-66-4	PLSCR1	5359	Rattus norvegicus	10116	[Resveratrol co-treated with Streptozocin] results in increased expression of PLSCR1 mRNA	affects^cotreatment|increases^expression	25905778
plscr1	T-2 Toxin	D013605	21259-20-1	PLSCR1	5359	Gallus gallus	9031	T-2 Toxin results in increased expression of PLSCR1 mRNA	increases^expression	31299295
plscr1	tamibarotene	C061133	94497-51-5	PLSCR1	5359	Homo sapiens	9606	tamibarotene results in increased expression of PLSCR1 mRNA	increases^expression	15498508
plscr1	Tamoxifen	D013629	10540-29-1	PLSCR1	5359	Homo sapiens	9606	Tamoxifen affects the expression of PLSCR1 mRNA	affects^expression	14699072
plscr1	Tamoxifen	D013629	10540-29-1	PLSCR1	5359	Mus musculus	10090	Tamoxifen affects the expression of PLSCR1 mRNA	affects^expression	20937368
plscr1	Temozolomide	D000077204	85622-93-1	PLSCR1	5359	Homo sapiens	9606	Temozolomide results in increased expression of PLSCR1 mRNA	increases^expression	31758290
plscr1	Testosterone	D013739	58-22-0	PLSCR1	5359	Homo sapiens	9606	Testosterone results in decreased expression of PLSCR1 mRNA	decreases^expression	33359661
plscr1	Testosterone	D013739	58-22-0	PLSCR1	5359	Mus musculus	10090	1,2-dibromo-4-(1,2-dibromoethyl)cyclohexane inhibits the reaction [Testosterone deficiency results in increased expression of PLSCR1 mRNA]	decreases^reaction|increases^expression	33848595
plscr1	Testosterone	D013739	58-22-0	PLSCR1	5359	Mus musculus	10090	Testosterone deficiency results in increased expression of PLSCR1 mRNA	increases^expression	33848595
plscr1	Tetrachlorodibenzodioxin	D013749	1746-01-6	PLSCR1	5359	Homo sapiens	9606	[Estradiol co-treated with Tetrachlorodibenzodioxin] results in increased expression of PLSCR1 mRNA	affects^cotreatment|increases^expression	19619570
plscr1	Tetrachlorodibenzodioxin	D013749	1746-01-6	PLSCR1	5359	Homo sapiens	9606	Tetrachlorodibenzodioxin results in decreased expression of PLSCR1 mRNA	decreases^expression	19619570|19692669
plscr1	Tetrachlorodibenzodioxin	D013749	1746-01-6	PLSCR1	5359	Mus musculus	10090	Tetrachlorodibenzodioxin affects the expression of PLSCR1 mRNA	affects^expression	21570461|26377647
plscr1	Tetrachlorodibenzodioxin	D013749	1746-01-6	PLSCR1	5359	Mus musculus	10090	Tetrachlorodibenzodioxin results in decreased expression of PLSCR1 mRNA	decreases^expression	19770486
plscr1	Tetrachlorodibenzodioxin	D013749	1746-01-6	PLSCR1	5359	Rattus norvegicus	10116	Tetrachlorodibenzodioxin affects the expression of PLSCR1 mRNA	affects^expression	34747641
plscr1	Tetrachlorodibenzodioxin	D013749	1746-01-6	PLSCR1	5359	Rattus norvegicus	10116	Tetrachlorodibenzodioxin results in decreased expression of PLSCR1 mRNA	decreases^expression	33387578
plscr1	Thioacetamide	D013853	62-55-5	PLSCR1	5359	Rattus norvegicus	10116	Thioacetamide results in increased expression of PLSCR1 mRNA	increases^expression	23411599|34492290
plscr1	Tobacco Smoke Pollution	D014028		PLSCR1	5359	Homo sapiens	9606	Tobacco Smoke Pollution affects the expression of PLSCR1 protein	affects^expression	30291989
plscr1	Tretinoin	D014212	302-79-4	PLSCR1	5359	Homo sapiens	9606	Tretinoin results in increased expression of PLSCR1 mRNA	increases^expression	15894607|21934132|23830798|33167477
plscr1	Tretinoin	D014212	302-79-4	PLSCR1	5359			Tretinoin results in increased expression of PLSCR1	increases^expression	16260419
plscr1	trichostatin A	C012589	58880-19-6	PLSCR1	5359	Homo sapiens	9606	[NOG protein co-treated with trichostatin A co-treated with dorsomorphin co-treated with 4-(5-benzo(1,3)dioxol-5-yl-4-pyridin-2-yl-1H-imidazol-2-yl)benzamide] results in increased expression of PLSCR1 mRNA	affects^cotreatment|increases^expression	27188386
plscr1	trichostatin A	C012589	58880-19-6	PLSCR1	5359	Homo sapiens	9606	trichostatin A results in increased expression of PLSCR1 mRNA	increases^expression	24935251|26272509
plscr1	trimellitic anhydride	C015559	552-30-7	PLSCR1	5359	Mus musculus	10090	trimellitic anhydride results in increased expression of PLSCR1 mRNA	increases^expression	19042947
plscr1	Turpentine	D014425		PLSCR1	5359	Mus musculus	10090	Turpentine results in increased expression of PLSCR1 mRNA	increases^expression	17590392
plscr1	Turpentine	D014425		PLSCR1	5359	Mus musculus	10090	Turpentine results in increased expression of PLSCR1 protein	increases^expression	17590392
plscr1	undecane	C022884	1120-21-4	PLSCR1	5359	Rattus norvegicus	10116	undecane results in increased expression of PLSCR1 protein	increases^expression	17337753
plscr1	Valproic Acid	D014635	99-66-1	PLSCR1	5359	Homo sapiens	9606	[NOG protein co-treated with Valproic Acid co-treated with dorsomorphin co-treated with 4-(5-benzo(1,3)dioxol-5-yl-4-pyridin-2-yl-1H-imidazol-2-yl)benzamide] results in increased expression of PLSCR1 mRNA	affects^cotreatment|increases^expression	27188386
plscr1	Valproic Acid	D014635	99-66-1	PLSCR1	5359	Homo sapiens	9606	Valproic Acid results in decreased methylation of PLSCR1 gene	decreases^methylation	29154799
plscr1	Valproic Acid	D014635	99-66-1	PLSCR1	5359	Homo sapiens	9606	Valproic Acid results in increased expression of PLSCR1 mRNA	increases^expression	23179753|24383497|24935251|26272509|28001369
plscr1	Vanadates	D014638		PLSCR1	5359	Homo sapiens	9606	Vanadates results in decreased expression of PLSCR1 mRNA	decreases^expression	22714537
plscr1	Vancomycin	D014640	1404-90-6	PLSCR1	5359	Mus musculus	10090	Vancomycin results in decreased expression of PLSCR1 mRNA	decreases^expression	18930951
plscr1	Vehicle Emissions	D001335		PLSCR1	5359	Mus musculus	10090	Vehicle Emissions affects the methylation of PLSCR1 gene	affects^methylation	25560391
plscr1	vinclozolin	C025643	50471-44-8	PLSCR1	5359	Rattus norvegicus	10116	vinclozolin affects the expression of PLSCR1 mRNA	affects^expression	19015723
plscr1	vinclozolin	C025643	50471-44-8	PLSCR1	5359	Rattus norvegicus	10116	vinclozolin results in increased methylation of PLSCR1 gene	increases^methylation	31682807
plscr1	Zidovudine	D015215	30516-87-1	PLSCR1	5359	Homo sapiens	9606	[Zidovudine co-treated with IFNA1 protein] results in increased expression of PLSCR1 mRNA	affects^cotreatment|increases^expression	20370541
plscr1	Zoledronic Acid	D000077211		PLSCR1	5359	Homo sapiens	9606	Zoledronic Acid results in increased expression of PLSCR1 mRNA	increases^expression	24714768
plscr1	Zymosan	D015054	9010-72-4	PLSCR1	5359	Mus musculus	10090	Zymosan results in increased expression of PLSCR1 mRNA	increases^expression	17590392
plscr1	Zymosan	D015054	9010-72-4	PLSCR1	5359	Mus musculus	10090	Zymosan results in increased expression of PLSCR1 protein	increases^expression	17590392
ccr1	1,2-dimethyl-4-nitrobenzene	C063609	99-51-4	CCR1	1230	Rattus norvegicus	10116	1,2-dimethyl-4-nitrobenzene results in decreased expression of CCR1 mRNA	decreases^expression	19784758
ccr1	2,2',4,4'-tetrabromodiphenyl ether	C511295		CCR1	1230	Rattus norvegicus	10116	2,2',4,4'-tetrabromodiphenyl ether results in increased expression of CCR1 mRNA	increases^expression	27291303
ccr1	3,4,3',4'-tetrachlorobiphenyl	C028451		CCR1	1230	Homo sapiens	9606	3,4,3',4'-tetrachlorobiphenyl affects the expression of CCR1 mRNA	affects^expression	20638727
ccr1	3,4,5,3',4'-pentachlorobiphenyl	C023035	57465-28-8	CCR1	1230	Rattus norvegicus	10116	3,4,5,3',4'-pentachlorobiphenyl results in increased expression of CCR1 mRNA	increases^expression	34256052
ccr1	3-((6-(2-methoxyphenyl)pyrimidin-4-yl)amino)phenyl)methane sulfonamide	C000590771		CCR1	1230	Homo sapiens	9606	3-((6-(2-methoxyphenyl)pyrimidin-4-yl)amino)phenyl)methane sulfonamide results in decreased expression of CCR1 mRNA	decreases^expression	24102143
ccr1	4-(5-benzo(1,3)dioxol-5-yl-4-pyridin-2-yl-1H-imidazol-2-yl)benzamide	C459179		CCR1	1230	Homo sapiens	9606	[NOG protein co-treated with Valproic Acid co-treated with dorsomorphin co-treated with 4-(5-benzo(1,3)dioxol-5-yl-4-pyridin-2-yl-1H-imidazol-2-yl)benzamide] results in increased expression of CCR1 mRNA	affects^cotreatment|increases^expression	27188386
ccr1	4-hydroxy-2-nonenal	C027576	29343-52-0	CCR1	1230	Homo sapiens	9606	4-hydroxy-2-nonenal results in decreased expression of CCR1 mRNA	decreases^expression	12419474
ccr1	4-hydroxy-2-nonenal	C027576	29343-52-0	CCR1	1230	Mus musculus	10090	4-hydroxy-2-nonenal results in decreased expression of CCR1 mRNA	decreases^expression	19191707
ccr1	A-83-01	C507011		CCR1	1230	Mus musculus	10090	[IGF1 protein co-treated with MM-589 co-treated with A-83-01 co-treated with PTC-209] results in decreased expression of CCR1 mRNA	affects^cotreatment|decreases^expression	31023824
ccr1	acetamide	C030686	60-35-5	CCR1	1230	Rattus norvegicus	10116	acetamide results in increased expression of CCR1 mRNA	increases^expression	31881176
ccr1	Acetaminophen	D000082	103-90-2	CCR1	1230	Homo sapiens	9606	Acetaminophen results in decreased expression of CCR1 mRNA	decreases^expression	21420995
ccr1	Acetaminophen	D000082	103-90-2	CCR1	1230	Mus musculus	10090	Acetaminophen affects the expression of CCR1 mRNA	affects^expression	17562736
ccr1	Acetaminophen	D000082	103-90-2	CCR1	1230	Rattus norvegicus	10116	Acetaminophen affects the expression of CCR1 mRNA	affects^expression	19784758
ccr1	Acetaminophen	D000082	103-90-2	CCR1	1230	Rattus norvegicus	10116	Acetaminophen results in decreased expression of CCR1 mRNA	decreases^expression	19784758
ccr1	Acetaminophen	D000082	103-90-2	CCR1	1230	Rattus norvegicus	10116	Acetaminophen results in increased expression of CCR1 mRNA	increases^expression	19784758
ccr1	Acrylamide	D020106	79-06-1	CCR1	1230	Rattus norvegicus	10116	Acrylamide results in increased expression of CCR1 mRNA	increases^expression	28959563
ccr1	Aflatoxin B1	D016604	1162-65-8	CCR1	1230	Homo sapiens	9606	Aflatoxin B1 results in increased expression of CCR1 mRNA	increases^expression	32234424
ccr1	Aflatoxin B1	D016604	1162-65-8	CCR1	1230	Rattus norvegicus	10116	Aflatoxin B1 results in increased expression of CCR1 mRNA	increases^expression	25378103
ccr1	Air Pollutants	D000393		CCR1	1230	Mus musculus	10090	[Air Pollutants results in increased abundance of [Ozone co-treated with Soot]] which results in increased expression of CCR1 mRNA	affects^cotreatment|increases^abundance|increases^expression	34911549
ccr1	Air Pollutants	D000393		CCR1	1230	Mus musculus	10090	[Air Pollutants results in increased abundance of Soot] which results in increased expression of CCR1 mRNA	increases^abundance|increases^expression	34911549
ccr1	ammonium 2,3,3,3-tetrafluoro-2-(heptafluoropropoxy)-propanoate	C000611729		CCR1	1230	Homo sapiens	9606	ammonium 2,3,3,3-tetrafluoro-2-(heptafluoropropoxy)-propanoate results in decreased expression of CCR1 mRNA	decreases^expression	32790152
ccr1	Ammonium Chloride	D000643	12125-02-9	CCR1	1230	Rattus norvegicus	10116	Ammonium Chloride affects the expression of CCR1 mRNA	affects^expression	16483693
ccr1	amphotericin B, deoxycholate drug combination	C059765	87687-70-5	CCR1	1230	Mus musculus	10090	amphotericin B, deoxycholate drug combination results in increased expression of CCR1 mRNA	increases^expression	22863853
ccr1	Antirheumatic Agents	D018501		CCR1	1230	Homo sapiens	9606	Antirheumatic Agents results in decreased expression of CCR1 mRNA	decreases^expression	24449571
ccr1	Arsenic	D001151	7440-38-2	CCR1	1230	Homo sapiens	9606	Arsenic affects the expression of CCR1 protein	affects^expression	24675094
ccr1	Arsenic	D001151	7440-38-2	CCR1	1230	Homo sapiens	9606	[Arsenic co-treated with Fluorides] results in decreased expression of CCR1 mRNA	affects^cotreatment|decreases^expression	19962721
ccr1	Arsenic	D001151	7440-38-2	CCR1	1230	Homo sapiens	9606	Arsenic results in decreased expression of CCR1 mRNA	decreases^expression	19962721
ccr1	Arsenic	D001151	7440-38-2	CCR1	1230	Mus musculus	10090	Arsenic results in decreased expression of CCR1 mRNA	decreases^expression	19654921
ccr1	Arsenic Trioxide	D000077237	1327-53-3	CCR1	1230	Homo sapiens	9606	[Tretinoin co-treated with Arsenic Trioxide] results in increased expression of CCR1 mRNA	affects^cotreatment|increases^expression	15894607
ccr1	arsenite	C015001	15502-74-6	CCR1	1230	Mus musculus	10090	arsenite results in decreased expression of CCR1 mRNA	decreases^expression	18191166
ccr1	Asbestos, Crocidolite	D017638	12001-28-4	CCR1	1230	Mus musculus	10090	Asbestos, Crocidolite results in increased expression of CCR1 mRNA	increases^expression	29507420
ccr1	AZM551248	C547126		CCR1	1230	Canis lupus familiaris	9615	AZM551248 results in increased expression of CCR1 mRNA	increases^expression	22323515
ccr1	Benzo(a)pyrene	D001564	50-32-8	CCR1	1230	Homo sapiens	9606	Benzo(a)pyrene results in increased expression of CCR1 mRNA	increases^expression	32234424
ccr1	Benzo(a)pyrene	D001564	50-32-8	CCR1	1230	Homo sapiens	9606	Benzo(a)pyrene results in increased mutagenesis of CCR1 gene	increases^mutagenesis	25435355
ccr1	Benzo(a)pyrene	D001564	50-32-8	CCR1	1230	Mus musculus	10090	Benzo(a)pyrene results in increased expression of CCR1 mRNA	increases^expression	32417428
ccr1	bismuth tripotassium dicitrate	C002791	57644-54-9	CCR1	1230	Rattus norvegicus	10116	bismuth tripotassium dicitrate results in increased expression of CCR1 mRNA	increases^expression	15912405
ccr1	bisphenol A	C006780	80-05-7	CCR1	1230	Rattus norvegicus	10116	[bisphenol A co-treated with tributyltin] results in decreased expression of CCR1 mRNA	affects^cotreatment|decreases^expression	31129395
ccr1	bisphenol A	C006780	80-05-7	CCR1	1230	Rattus norvegicus	10116	bisphenol A results in decreased expression of CCR1 mRNA	decreases^expression	34947998
ccr1	bisphenol F	C000611646		CCR1	1230	Mus musculus	10090	bisphenol F results in increased expression of CCR1 mRNA	increases^expression	30951980
ccr1	Blood Glucose	D001786		CCR1	1230	Rattus norvegicus	10116	[Oxygen deficiency co-treated with Blood Glucose deficiency co-treated with Particulate Matter] results in increased expression of CCR1 mRNA	affects^cotreatment|increases^expression	33729688
ccr1	Bromine	D001966	7726-95-6	CCR1	1230	Sus scrofa	9823	Bromine results in increased expression of CCR1 mRNA	increases^expression	18790026|21391292
ccr1	Cadmium Chloride	D019256	10108-64-2	CCR1	1230	Homo sapiens	9606	Cadmium Chloride results in increased expression of CCR1 mRNA	increases^expression	12160620
ccr1	caffeic acid	C040048	331-39-5	CCR1	1230	Mus musculus	10090	[Resveratrol co-treated with Catechin co-treated with caffeic acid] results in decreased expression of CCR1 mRNA	affects^cotreatment|decreases^expression	16806235
ccr1	Cannabinoids	D002186		CCR1	1230	Homo sapiens	9606	[Plant Extracts results in increased abundance of Cannabinoids] inhibits the reaction [TNF protein results in decreased expression of CCR1 mRNA]	decreases^expression|decreases^reaction|increases^abundance	31250491
ccr1	Carbofuran	D002235	1563-66-2	CCR1	1230	Rattus norvegicus	10116	Carbofuran results in increased expression of CCR1 mRNA	increases^expression	20211217
ccr1	Carbon Tetrachloride	D002251	56-23-5	CCR1	1230	Mus musculus	10090	[Carbon Tetrachloride co-treated with Ethanol] results in increased expression of CCR1 mRNA	affects^cotreatment|increases^expression	30517762
ccr1	Carbon Tetrachloride	D002251	56-23-5	CCR1	1230	Mus musculus	10090	Carbon Tetrachloride results in increased expression of CCR1 mRNA	increases^expression	23288052
ccr1	Carbon Tetrachloride	D002251	56-23-5	CCR1	1230	Rattus norvegicus	10116	Carbon Tetrachloride results in decreased expression of CCR1 mRNA	decreases^expression	19784758
ccr1	Catechin	D002392	154-23-4	CCR1	1230	Mus musculus	10090	[Resveratrol co-treated with Catechin co-treated with caffeic acid] results in decreased expression of CCR1 mRNA	affects^cotreatment|decreases^expression	16806235
ccr1	CGP 52608	C092451	87958-67-6	CCR1	1230	Homo sapiens	9606	CGP 52608 promotes the reaction [RORA protein binds to CCR1 gene]	affects^binding|increases^reaction	28238834
ccr1	Chlorine	D002713	7782-50-5	CCR1	1230	Sus scrofa	9823	Chlorine results in increased expression of CCR1 mRNA	increases^expression	22533443
ccr1	Choline	D002794	62-49-7	CCR1	1230	Mus musculus	10090	[Choline deficiency co-treated with Folic Acid deficiency] results in increased expression of CCR1 mRNA	affects^cotreatment|increases^expression	23439872
ccr1	Cisplatin	D002945	15663-27-1	CCR1	1230	Homo sapiens	9606	Cisplatin results in increased expression of CCR1 mRNA	increases^expression	27594783
ccr1	Cisplatin	D002945	15663-27-1	CCR1	1230	Mus musculus	10090	Cisplatin results in increased expression of CCR1 mRNA	increases^expression	15814532
ccr1	Cisplatin	D002945	15663-27-1	CCR1	1230	Mus musculus	10090	pirinixic acid inhibits the reaction [Cisplatin results in increased expression of CCR1 mRNA]	decreases^reaction|increases^expression	15814532
ccr1	cladosporin	C000488		CCR1	1230	Mus musculus	10090	cladosporin results in increased expression of CCR1 mRNA	increases^expression	19818335
ccr1	Croton Oil	D003436	8001-28-3	CCR1	1230	Mus musculus	10090	Croton Oil results in increased expression of CCR1 mRNA	increases^expression	19647056
ccr1	curdlan	C038459	54724-00-4	CCR1	1230	Mus musculus	10090	curdlan affects the expression of CCR1 mRNA	affects^expression	19904525
ccr1	Cyclosporine	D016572	59865-13-3	CCR1	1230	Homo sapiens	9606	Cyclosporine results in decreased expression of CCR1 mRNA	decreases^expression	27989131
ccr1	Cyproterone Acetate	D017373	427-51-0	CCR1	1230	Homo sapiens	9606	[Ethinyl Estradiol co-treated with Cyproterone Acetate] results in increased expression of CCR1 protein	affects^cotreatment|increases^expression	10770211
ccr1	deoxynivalenol	C007262	51481-10-8	CCR1	1230	Mus musculus	10090	deoxynivalenol results in increased expression of CCR1 mRNA	increases^expression	22968694
ccr1	Diclofenac	D004008	15307-86-5	CCR1	1230	Mus musculus	10090	Diclofenac results in increased expression of CCR1 mRNA	increases^expression	26934552
ccr1	didecyldimethylammonium	C027118	20256-56-8	CCR1	1230	Mus musculus	10090	didecyldimethylammonium results in increased expression of CCR1 mRNA	increases^expression	19762220
ccr1	Dietary Fats	D004041		CCR1	1230	Mus musculus	10090	Dietary Fats results in increased expression of CCR1 mRNA	increases^expression	30120929
ccr1	Diethylhexyl Phthalate	D004051	117-81-7	CCR1	1230	Homo sapiens	9606	Diethylhexyl Phthalate results in increased expression of CCR1 mRNA	increases^expression	31163220
ccr1	Diethylnitrosamine	D004052	55-18-5	CCR1	1230	Mus musculus	10090	CCR1 protein affects the reaction [Diethylnitrosamine results in increased expression of MMP9 mRNA]	affects^reaction|increases^expression	16284949
ccr1	Diethylnitrosamine	D004052	55-18-5	CCR1	1230	Mus musculus	10090	CCR1 protein affects the reaction [Diethylnitrosamine results in increased expression of MMP9 protein]	affects^reaction|increases^expression	16284949
ccr1	Dinitrochlorobenzene	D004137		CCR1	1230	Mus musculus	10090	Dinitrochlorobenzene results in increased expression of CCR1 mRNA	increases^expression	19647056
ccr1	Dinoprost	D015237	551-11-1	CCR1	1230	Sus scrofa	9823	Dinoprost results in increased expression of CCR1 mRNA	increases^expression	21505051
ccr1	Dinoprost	D015237	551-11-1	CCR1	1230	Sus scrofa	9823	epostane promotes the reaction [Dinoprost results in increased expression of CCR1 mRNA]	increases^expression|increases^reaction	21505051
ccr1	dorsomorphin	C516138		CCR1	1230	Homo sapiens	9606	[NOG protein co-treated with Valproic Acid co-treated with dorsomorphin co-treated with 4-(5-benzo(1,3)dioxol-5-yl-4-pyridin-2-yl-1H-imidazol-2-yl)benzamide] results in increased expression of CCR1 mRNA	affects^cotreatment|increases^expression	27188386
ccr1	Doxorubicin	D004317	23214-92-8	CCR1	1230	Rattus norvegicus	10116	Doxorubicin results in increased expression of CCR1 mRNA	increases^expression	20211217|27181935
ccr1	Doxorubicin	D004317	23214-92-8	CCR1	1230	Rattus norvegicus	10116	Fungal Polysaccharides inhibits the reaction [Doxorubicin results in increased expression of CCR1 mRNA]	decreases^reaction|increases^expression	27181935
ccr1	Endosulfan	D004726	115-29-7	CCR1	1230	Rattus norvegicus	10116	Endosulfan results in increased expression of CCR1 mRNA	increases^expression	29391264
ccr1	epostane	C046855	80471-63-2	CCR1	1230	Sus scrofa	9823	epostane promotes the reaction [Dinoprost results in increased expression of CCR1 mRNA]	increases^expression|increases^reaction	21505051
ccr1	Ethanol	D000431	64-17-5	CCR1	1230	Mus musculus	10090	[Carbon Tetrachloride co-treated with Ethanol] results in increased expression of CCR1 mRNA	affects^cotreatment|increases^expression	30517762
ccr1	Ethinyl Estradiol	D004997	57-63-6	CCR1	1230	Homo sapiens	9606	[Ethinyl Estradiol co-treated with Cyproterone Acetate] results in increased expression of CCR1 protein	affects^cotreatment|increases^expression	10770211
ccr1	Ethinyl Estradiol	D004997	57-63-6	CCR1	1230	Mus musculus	10090	Ethinyl Estradiol results in decreased expression of CCR1 mRNA	decreases^expression	15885639
ccr1	Ethinyl Estradiol	D004997	57-63-6	CCR1	1230	Rattus norvegicus	10116	Ethinyl Estradiol affects the expression of CCR1 mRNA	affects^expression	15212814
ccr1	ethylene dichloride	C024565	107-06-2	CCR1	1230	Mus musculus	10090	ethylene dichloride results in decreased expression of CCR1 mRNA	decreases^expression	28960355
ccr1	Fatty Acids, Unsaturated	D005231		CCR1	1230	Felis catus	9685	[Fatty Acids, Unsaturated co-treated with High Fructose Corn Syrup] results in increased expression of CCR1 mRNA	affects^cotreatment|increases^expression	22144172
ccr1	Fenretinide	D017313	65646-68-6	CCR1	1230	Mus musculus	10090	Fenretinide results in increased expression of CCR1 mRNA	increases^expression	28973697
ccr1	Fluorides	D005459		CCR1	1230	Homo sapiens	9606	[Arsenic co-treated with Fluorides] results in decreased expression of CCR1 mRNA	affects^cotreatment|decreases^expression	19962721
ccr1	Fluorides	D005459		CCR1	1230	Homo sapiens	9606	Fluorides results in decreased expression of CCR1 mRNA	decreases^expression	19962721
ccr1	Folic Acid	D005492	59-30-3	CCR1	1230	Mus musculus	10090	[Choline deficiency co-treated with Folic Acid deficiency] results in increased expression of CCR1 mRNA	affects^cotreatment|increases^expression	23439872
ccr1	fumonisin B1	C056933	116355-83-0	CCR1	1230	Homo sapiens	9606	fumonisin B1 results in increased expression of CCR1 mRNA	increases^expression	27757495
ccr1	Fungal Polysaccharides	D062610		CCR1	1230	Rattus norvegicus	10116	Fungal Polysaccharides inhibits the reaction [Doxorubicin results in increased expression of CCR1 mRNA]	decreases^reaction|increases^expression	27181935
ccr1	furan	C039281	110-00-9	CCR1	1230	Rattus norvegicus	10116	furan results in increased expression of CCR1 mRNA	increases^expression	27387713
ccr1	Gentamicins	D005839		CCR1	1230	Rattus norvegicus	10116	Gentamicins results in increased expression of CCR1 mRNA	increases^expression	22061828
ccr1	glyceryl 2-arachidonate	C094503		CCR1	1230	Mus musculus	10090	glyceryl 2-arachidonate results in increased expression of CCR1 mRNA	increases^expression	29813086
ccr1	GSK-J4	C000593030		CCR1	1230	Homo sapiens	9606	GSK-J4 results in decreased expression of CCR1 mRNA	decreases^expression	29301935
ccr1	High Fructose Corn Syrup	D066248		CCR1	1230	Felis catus	9685	[Fatty Acids, Unsaturated co-treated with High Fructose Corn Syrup] results in increased expression of CCR1 mRNA	affects^cotreatment|increases^expression	22144172
ccr1	Hydrogen Peroxide	D006861	7722-84-1	CCR1	1230	Homo sapiens	9606	Hydrogen Peroxide results in decreased expression of CCR1 mRNA	decreases^expression	12419474
ccr1	Ionomycin	D015759	56092-81-0	CCR1	1230	Oryctolagus cuniculus	9986	[Tetradecanoylphorbol Acetate co-treated with Ionomycin] results in decreased expression of CCR1 mRNA	affects^cotreatment|decreases^expression	25613284
ccr1	Irinotecan	D000077146		CCR1	1230	Homo sapiens	9606	Irinotecan metabolite results in increased expression of CCR1 mRNA	increases^expression	15956246
ccr1	Irinotecan	D000077146		CCR1	1230	Homo sapiens	9606	Irinotecan results in increased expression of CCR1 mRNA	increases^expression	15956246
ccr1	Isoproterenol	D007545	7683-59-2	CCR1	1230	Rattus norvegicus	10116	Isoproterenol results in increased expression of CCR1 mRNA	increases^expression	20211217
ccr1	(+)-JQ1 compound	C561695		CCR1	1230	Homo sapiens	9606	(+)-JQ1 compound results in decreased expression of CCR1 mRNA	decreases^expression	21889194|21949397|26387944|26752646
ccr1	(+)-JQ1 compound	C561695		CCR1	1230	Mus musculus	10090	(+)-JQ1 compound results in decreased expression of CCR1 mRNA	decreases^expression	25982114
ccr1	Lidocaine	D008012	137-58-6	CCR1	1230	Rattus norvegicus	10116	Lidocaine results in decreased expression of CCR1 mRNA	decreases^expression	35283115
ccr1	Lipopolysaccharides	D008070		CCR1	1230	Homo sapiens	9606	Lipopolysaccharides results in decreased expression of CCR1 mRNA	decreases^expression	26111115
ccr1	Lipopolysaccharides	D008070		CCR1	1230	Homo sapiens	9606	Lipopolysaccharides results in increased expression of CCR1 protein	increases^expression	26111115
ccr1	Magnetite Nanoparticles	D058185		CCR1	1230	Mus musculus	10090	[Succimer binds to Magnetite Nanoparticles] which results in increased expression of CCR1 mRNA	affects^binding|increases^expression	21641980
ccr1	Mercuric Chloride	D008627	7487-94-7	CCR1	1230	Rattus norvegicus	10116	CCR1 protein results in increased susceptibility to Mercuric Chloride	increases^response to substance	12834626
ccr1	Mercuric Chloride	D008627	7487-94-7	CCR1	1230	Rattus norvegicus	10116	Mercuric Chloride results in increased expression of CCR1 mRNA	increases^expression	12834626
ccr1	Mercuric Chloride	D008627	7487-94-7	CCR1	1230	Rattus norvegicus	10116	Mercuric Chloride results in increased expression of CCR1 protein	increases^expression	12834626
ccr1	Methyl Methanesulfonate	D008741	66-27-3	CCR1	1230	Homo sapiens	9606	Methyl Methanesulfonate results in decreased expression of CCR1 mRNA	decreases^expression	23649840
ccr1	Mevalonic Acid	D008798	150-97-0	CCR1	1230	Homo sapiens	9606	Mevalonic Acid inhibits the reaction [Simvastatin inhibits the reaction [IFNG results in increased expression of CCR1 mRNA]]	decreases^reaction|increases^expression	16321392
ccr1	MM-589	C000621807		CCR1	1230	Mus musculus	10090	[IGF1 protein co-treated with MM-589 co-treated with A-83-01 co-treated with PTC-209] results in decreased expression of CCR1 mRNA	affects^cotreatment|decreases^expression	31023824
ccr1	MRK 003	C523799		CCR1	1230	Mus musculus	10090	CCR1 results in increased susceptibility to MRK 003	increases^response to substance	19903844
ccr1	Mustard Gas	D009151	505-60-2	CCR1	1230	Mus musculus	10090	Mustard Gas results in increased expression of CCR1 mRNA	increases^expression	15674843|18955075|21939433|25275893
ccr1	Mustard Gas	D009151	505-60-2	CCR1	1230	Sus scrofa	9823	Mustard Gas results in increased expression of CCR1 mRNA	increases^expression	18988085
ccr1	Nanotubes, Carbon	D037742		CCR1	1230	Mus musculus	10090	Nanotubes, Carbon affects the expression of CCR1 mRNA	affects^expression	23845593
ccr1	neoechinulin	C015380	25644-25-1	CCR1	1230	Mus musculus	10090	neoechinulin results in decreased expression of CCR1 mRNA	decreases^expression	19818335
ccr1	neoechinulin A	C490266		CCR1	1230	Mus musculus	10090	neoechinulin A results in increased expression of CCR1 mRNA	increases^expression	19818335
ccr1	Nickel	D009532	7440-02-0	CCR1	1230	Homo sapiens	9606	Nickel results in increased expression of CCR1 mRNA	increases^expression	25583101
ccr1	nickel monoxide	C028007	1313-99-1	CCR1	1230	Rattus norvegicus	10116	nickel monoxide results in increased expression of CCR1 mRNA	increases^expression	19167457
ccr1	nickel sulfate	C029938	7786-81-4	CCR1	1230	Homo sapiens	9606	nickel sulfate affects the expression of CCR1 mRNA	affects^expression	18202158
ccr1	Nitrobenzenes	D009578		CCR1	1230	Rattus norvegicus	10116	Nitrobenzenes analog results in decreased expression of CCR1 mRNA	decreases^expression	19784758
ccr1	N-Nitrosopyrrolidine	D009242	930-55-2	CCR1	1230	Homo sapiens	9606	N-Nitrosopyrrolidine results in increased expression of CCR1 mRNA	increases^expression	32234424
ccr1	N,N,N',N'-tetrakis(2-pyridylmethyl)ethylenediamine	C044387	16858-02-9	CCR1	1230	Homo sapiens	9606	N,N,N',N'-tetrakis(2-pyridylmethyl)ethylenediamine results in increased expression of CCR1 mRNA	increases^expression	19013360
ccr1	n-tetradecane	C024713	629-59-4	CCR1	1230	Rattus norvegicus	10116	n-tetradecane results in decreased expression of CCR1 protein	decreases^expression	17337753
ccr1	Oxaliplatin	D000077150		CCR1	1230	Rattus norvegicus	10116	[Oxaliplatin co-treated with Topotecan] results in increased expression of CCR1 mRNA	affects^cotreatment|increases^expression	25729387
ccr1	Oxazolone	D010081	15646-46-5	CCR1	1230	Mus musculus	10090	Oxazolone results in increased expression of CCR1 mRNA	increases^expression	19647056
ccr1	Oxygen	D010100	7782-44-7	CCR1	1230	Mus musculus	10090	HIF1A protein promotes the reaction [Oxygen deficiency results in increased expression of CCR1 mRNA]	increases^expression|increases^reaction	20880076
ccr1	Oxygen	D010100	7782-44-7	CCR1	1230	Mus musculus	10090	[NFE2L2 protein affects the susceptibility to Oxygen] which affects the expression of CCR1 mRNA	affects^expression|affects^response to substance	30529165
ccr1	Oxygen	D010100	7782-44-7	CCR1	1230	Mus musculus	10090	Oxygen deficiency results in increased expression of CCR1 mRNA	increases^expression	20880076
ccr1	Oxygen	D010100	7782-44-7	CCR1	1230	Rattus norvegicus	10116	[Oxygen deficiency co-treated with Blood Glucose deficiency co-treated with Particulate Matter] results in increased expression of CCR1 mRNA	affects^cotreatment|increases^expression	33729688
ccr1	Ozone	D010126	10028-15-6	CCR1	1230	Mus musculus	10090	[Air Pollutants results in increased abundance of [Ozone co-treated with Soot]] which results in increased expression of CCR1 mRNA	affects^cotreatment|increases^abundance|increases^expression	34911549
ccr1	Ozone	D010126	10028-15-6	CCR1	1230	Mus musculus	10090	Ozone results in increased expression of CCR1 protein	increases^expression	27679563
ccr1	Particulate Matter	D052638		CCR1	1230	Mus musculus	10090	Particulate Matter results in increased expression of CCR1 mRNA	increases^expression	34147136
ccr1	Particulate Matter	D052638		CCR1	1230	Rattus norvegicus	10116	[Oxygen deficiency co-treated with Blood Glucose deficiency co-treated with Particulate Matter] results in increased expression of CCR1 mRNA	affects^cotreatment|increases^expression	33729688
ccr1	perfluorooctane sulfonic acid	C076994	1763-23-1	CCR1	1230	Homo sapiens	9606	perfluorooctane sulfonic acid results in decreased expression of CCR1 mRNA	decreases^expression	32790152
ccr1	pirinixic acid	C006253	50892-23-4	CCR1	1230	Mus musculus	10090	pirinixic acid inhibits the reaction [Cisplatin results in increased expression of CCR1 mRNA]	decreases^reaction|increases^expression	15814532
ccr1	pirinixic acid	C006253	50892-23-4	CCR1	1230	Mus musculus	10090	pirinixic acid results in decreased expression of CCR1 mRNA	decreases^expression	16985257
ccr1	pirinixic acid	C006253	50892-23-4	CCR1	1230	Mus musculus	10090	pirinixic acid results in increased expression of CCR1 mRNA	increases^expression	20813756
ccr1	Plant Extracts	D010936		CCR1	1230	Homo sapiens	9606	[Plant Extracts results in increased abundance of Cannabinoids] inhibits the reaction [TNF protein results in decreased expression of CCR1 mRNA]	decreases^expression|decreases^reaction|increases^abundance	31250491
ccr1	Polyphenols	D059808		CCR1	1230	Rattus norvegicus	10116	Polyphenols results in decreased expression of CCR1 mRNA	decreases^expression	16293270
ccr1	Progesterone	D011374	57-83-0	CCR1	1230	Rattus norvegicus	10116	Progesterone results in increased expression of CCR1 mRNA	increases^expression	21770760
ccr1	PTC-209	C586999		CCR1	1230	Mus musculus	10090	[IGF1 protein co-treated with MM-589 co-treated with A-83-01 co-treated with PTC-209] results in decreased expression of CCR1 mRNA	affects^cotreatment|decreases^expression	31023824
ccr1	Resveratrol	D000077185		CCR1	1230	Mus musculus	10090	[Resveratrol co-treated with Catechin co-treated with caffeic acid] results in decreased expression of CCR1 mRNA	affects^cotreatment|decreases^expression	16806235
ccr1	Sarin	D012524	107-44-8	CCR1	1230	Homo sapiens	9606	Sarin results in increased expression of CCR1 mRNA	increases^expression	19522546
ccr1	Silicon Dioxide	D012822	7631-86-9	CCR1	1230	Homo sapiens	9606	Silicon Dioxide analog results in decreased expression of CCR1 mRNA	decreases^expression	23806026
ccr1	Silicon Dioxide	D012822	7631-86-9	CCR1	1230	Mus musculus	10090	Silicon Dioxide results in increased expression of CCR1 mRNA	increases^expression	19073995|23221170|29341224|33720480
ccr1	Silicon Dioxide	D012822	7631-86-9	CCR1	1230	Rattus norvegicus	10116	Silicon Dioxide results in increased expression of CCR1 mRNA	increases^expression	32721576
ccr1	Simvastatin	D019821	79902-63-9	CCR1	1230	Homo sapiens	9606	Mevalonic Acid inhibits the reaction [Simvastatin inhibits the reaction [IFNG results in increased expression of CCR1 mRNA]]	decreases^reaction|increases^expression	16321392
ccr1	Simvastatin	D019821	79902-63-9	CCR1	1230	Homo sapiens	9606	Simvastatin inhibits the reaction [IFNG results in increased expression of CCR1 mRNA]	decreases^reaction|increases^expression	16321392
ccr1	Simvastatin	D019821	79902-63-9	CCR1	1230	Rattus norvegicus	10116	Simvastatin results in decreased expression of CCR1 mRNA	decreases^expression	16414398
ccr1	sodium bichromate	C016104	10588-01-9	CCR1	1230	Homo sapiens	9606	sodium bichromate results in decreased expression of CCR1 mRNA	decreases^expression	17685462
ccr1	Soot	D053260		CCR1	1230	Mus musculus	10090	[Air Pollutants results in increased abundance of [Ozone co-treated with Soot]] which results in increased expression of CCR1 mRNA	affects^cotreatment|increases^abundance|increases^expression	34911549
ccr1	Soot	D053260		CCR1	1230	Mus musculus	10090	[Air Pollutants results in increased abundance of Soot] which results in increased expression of CCR1 mRNA	increases^abundance|increases^expression	34911549
ccr1	Sterigmatocystin	D013241	10048-13-2	CCR1	1230	Mus musculus	10090	Sterigmatocystin results in increased expression of CCR1 mRNA	increases^expression	19818335
ccr1	Styrene	D020058	100-42-5	CCR1	1230	Homo sapiens	9606	Styrene results in decreased expression of CCR1 mRNA	decreases^expression	15212811
ccr1	Styrene	D020058	100-42-5	CCR1	1230	Homo sapiens	9606	Styrene results in decreased expression of CCR1 protein	decreases^expression	15212811
ccr1	Succimer	D004113	304-55-2	CCR1	1230	Mus musculus	10090	[Succimer binds to Magnetite Nanoparticles] which results in increased expression of CCR1 mRNA	affects^binding|increases^expression	21641980
ccr1	tamibarotene	C061133	94497-51-5	CCR1	1230	Homo sapiens	9606	tamibarotene results in increased expression of CCR1 mRNA	increases^expression	15498508
ccr1	testosterone enanthate	C004648		CCR1	1230	Homo sapiens	9606	testosterone enanthate affects the expression of CCR1 mRNA	affects^expression	17440010
ccr1	Tetrachlorodibenzodioxin	D013749	1746-01-6	CCR1	1230	Homo sapiens	9606	Tetrachlorodibenzodioxin results in increased expression of CCR1 mRNA	increases^expression	27913140
ccr1	Tetrachlorodibenzodioxin	D013749	1746-01-6	CCR1	1230	Mus musculus	10090	Tetrachlorodibenzodioxin results in decreased expression of CCR1 mRNA	decreases^expression	27913140
ccr1	Tetrachlorodibenzodioxin	D013749	1746-01-6	CCR1	1230	Mus musculus	10090	Tetrachlorodibenzodioxin results in increased expression of CCR1 mRNA	increases^expression	26377647|29673856
ccr1	Tetrachlorodibenzodioxin	D013749	1746-01-6	CCR1	1230	Rattus norvegicus	10116	Tetrachlorodibenzodioxin results in decreased expression of CCR1 mRNA	decreases^expression	27913140
ccr1	Tetrachlorodibenzodioxin	D013749	1746-01-6	CCR1	1230	Rattus norvegicus	10116	Tetrachlorodibenzodioxin results in increased expression of CCR1 mRNA	increases^expression	34747641
ccr1	Tetradecanoylphorbol Acetate	D013755	16561-29-8	CCR1	1230	Oryctolagus cuniculus	9986	[Tetradecanoylphorbol Acetate co-treated with Ionomycin] results in decreased expression of CCR1 mRNA	affects^cotreatment|decreases^expression	25613284
ccr1	Thioacetamide	D013853	62-55-5	CCR1	1230	Rattus norvegicus	10116	Thioacetamide results in decreased expression of CCR1 mRNA	decreases^expression	19784758
ccr1	Thioacetamide	D013853	62-55-5	CCR1	1230	Rattus norvegicus	10116	Thioacetamide results in increased expression of CCR1 mRNA	increases^expression	34492290
ccr1	Tobacco Smoke Pollution	D014028		CCR1	1230	Mus musculus	10090	Tobacco Smoke Pollution affects the expression of CCR1 mRNA	affects^expression	20133372
ccr1	Topotecan	D019772	123948-87-8	CCR1	1230	Rattus norvegicus	10116	[Oxaliplatin co-treated with Topotecan] results in increased expression of CCR1 mRNA	affects^cotreatment|increases^expression	25729387
ccr1	Topotecan	D019772	123948-87-8	CCR1	1230	Rattus norvegicus	10116	Topotecan results in increased expression of CCR1 mRNA	increases^expression	25729387
ccr1	Tretinoin	D014212	302-79-4	CCR1	1230	Homo sapiens	9606	[Tretinoin co-treated with Arsenic Trioxide] results in increased expression of CCR1 mRNA	affects^cotreatment|increases^expression	15894607
ccr1	Tretinoin	D014212	302-79-4	CCR1	1230	Homo sapiens	9606	Tretinoin results in increased expression of CCR1 mRNA	increases^expression	15498508|15894607|19828696|33167477
ccr1	tributyltin	C011559	688-73-3	CCR1	1230	Rattus norvegicus	10116	[bisphenol A co-treated with tributyltin] results in decreased expression of CCR1 mRNA	affects^cotreatment|decreases^expression	31129395
ccr1	trimellitic anhydride	C015559	552-30-7	CCR1	1230	Mus musculus	10090	trimellitic anhydride results in increased expression of CCR1 mRNA	increases^expression	16141432
ccr1	Valproic Acid	D014635	99-66-1	CCR1	1230	Homo sapiens	9606	[NOG protein co-treated with Valproic Acid co-treated with dorsomorphin co-treated with 4-(5-benzo(1,3)dioxol-5-yl-4-pyridin-2-yl-1H-imidazol-2-yl)benzamide] results in increased expression of CCR1 mRNA	affects^cotreatment|increases^expression	27188386
ccr1	Valproic Acid	D014635	99-66-1	CCR1	1230	Homo sapiens	9606	Valproic Acid results in increased expression of CCR1 mRNA	increases^expression	23179753|24383497|26272509
ccr1	Valproic Acid	D014635	99-66-1	CCR1	1230	Mus musculus	10090	Valproic Acid affects the expression of CCR1 mRNA	affects^expression	17292431
ccr1	Vehicle Emissions	D001335		CCR1	1230	Mus musculus	10090	Vehicle Emissions results in decreased methylation of CCR1 gene	decreases^methylation	25560391
ccr1	vinylidene chloride	C029297	75-35-4	CCR1	1230	Mus musculus	10090	vinylidene chloride results in increased expression of CCR1 mRNA	increases^expression	26682919
ccr1	Zearalenone	D015025	17924-92-4	CCR1	1230	Homo sapiens	9606	Zearalenone results in increased expression of CCR1 mRNA	increases^expression	27757495
il1rn	1,2-Dimethylhydrazine	D019813	540-73-8	IL1RN	3557	Mus musculus	10090	1,2-Dimethylhydrazine results in increased expression of IL1RN mRNA	increases^expression	22206623
il1rn	15-deoxy-delta(12,14)-prostaglandin J2	C097240		IL1RN	3557	Rattus norvegicus	10116	15-deoxy-delta(12,14)-prostaglandin J2 results in decreased expression of IL1RN mRNA	decreases^expression	15751073
il1rn	15-deoxy-delta(12,14)-prostaglandin J2	C097240		IL1RN	3557			15-deoxy-delta(12,14)-prostaglandin J2 inhibits the reaction [IL1B protein results in increased expression of IL1RN mRNA]	decreases^reaction|increases^expression	15751073
il1rn	15-deoxy-delta(12,14)-prostaglandin J2	C097240		IL1RN	3557			15-deoxy-delta(12,14)-prostaglandin J2 inhibits the reaction [IL1B protein results in increased secretion of IL1RN protein]	decreases^reaction|increases^secretion	15751073
il1rn	1-Methyl-4-phenylpyridinium	D015655	48134-75-4	IL1RN	3557	Mus musculus	10090	1-Methyl-4-phenylpyridinium affects the expression of IL1RN mRNA	affects^expression	32606391
il1rn	2,2,5,7,8-pentamethyl-1-hydroxychroman	C029141	950-99-2	IL1RN	3557	Rattus norvegicus	10116	2,2,5,7,8-pentamethyl-1-hydroxychroman results in decreased expression of IL1RN mRNA	decreases^expression	21920950
il1rn	2,3-pentanedione	C013186	600-14-6	IL1RN	3557	Rattus norvegicus	10116	2,3-pentanedione results in increased expression of IL1RN mRNA	increases^expression	25710175
il1rn	2,4,5,2',4',5'-hexachlorobiphenyl	C014024	35065-27-1	IL1RN	3557	Homo sapiens	9606	2,4,5,2',4',5'-hexachlorobiphenyl results in increased expression of IL1RN mRNA	increases^expression	23146750
il1rn	2,5,2',5'-tetrachlorobiphenyl	C009407	35693-99-3	IL1RN	3557	Homo sapiens	9606	2,5,2',5'-tetrachlorobiphenyl results in increased expression of IL1RN mRNA	increases^expression	21703328
il1rn	2-chloroethyl ethyl sulfide	C031278	693-07-2	IL1RN	3557	Homo sapiens	9606	2-chloroethyl ethyl sulfide affects the expression of IL1RN protein	affects^expression	11428619
il1rn	2-chloroethyl ethyl sulfide	C031278	693-07-2	IL1RN	3557	Homo sapiens	9606	2-chloroethyl ethyl sulfide results in decreased expression of and results in increased secretion of IL1RN protein	decreases^expression|increases^secretion	11031321
il1rn	2'-hydroxyflavanone	C520534		IL1RN	3557	Homo sapiens	9606	2'-hydroxyflavanone inhibits the reaction [Lipopolysaccharides results in increased secretion of IL1RN protein]	decreases^reaction|increases^secretion	32800949
il1rn	3,4,5,3',4'-pentachlorobiphenyl	C023035	57465-28-8	IL1RN	3557	Homo sapiens	9606	3,4,5,3',4'-pentachlorobiphenyl results in increased expression of IL1RN mRNA	increases^expression	22262711|28351761
il1rn	3,4,5,3',4'-pentachlorobiphenyl	C023035	57465-28-8	IL1RN	3557	Homo sapiens	9606	3,4,5,3',4'-pentachlorobiphenyl results in increased secretion of IL1RN protein	increases^secretion	30768972
il1rn	3,4,5,3',4'-pentachlorobiphenyl	C023035	57465-28-8	IL1RN	3557	Homo sapiens	9606	4(2'-aminoethyl)amino-1,8-dimethylimidazo(1,2-a)quinoxaline inhibits the reaction [3,4,5,3',4'-pentachlorobiphenyl results in increased secretion of IL1RN protein]	decreases^reaction|increases^secretion	30768972
il1rn	3,4,5,3',4'-pentachlorobiphenyl	C023035	57465-28-8	IL1RN	3557	Homo sapiens	9606	alpha-naphthoflavone inhibits the reaction [3,4,5,3',4'-pentachlorobiphenyl results in increased expression of IL1RN mRNA]	decreases^reaction|increases^expression	22262711
il1rn	3,4-dichloroaniline	C014464	95-76-1	IL1RN	3557	Homo sapiens	9606	3,4-dichloroaniline results in increased expression of IL1RN mRNA	increases^expression	24172598
il1rn	3,5-diethoxycarbonyl-1,4-dihydrocollidine	C530773		IL1RN	3557	Mus musculus	10090	3,5-diethoxycarbonyl-1,4-dihydrocollidine results in increased expression of IL1RN mRNA	increases^expression	30825315
il1rn	3,5-diethoxycarbonyl-1,4-dihydrocollidine	C530773		IL1RN	3557	Mus musculus	10090	NFE2L2 gene mutant form promotes the reaction [3,5-diethoxycarbonyl-1,4-dihydrocollidine results in increased expression of IL1RN mRNA]	increases^expression|increases^reaction	30825315
il1rn	4(2'-aminoethyl)amino-1,8-dimethylimidazo(1,2-a)quinoxaline	C471109		IL1RN	3557	Homo sapiens	9606	4(2'-aminoethyl)amino-1,8-dimethylimidazo(1,2-a)quinoxaline inhibits the reaction [3,4,5,3',4'-pentachlorobiphenyl results in increased secretion of IL1RN protein]	decreases^reaction|increases^secretion	30768972
il1rn	4-aminophenylarsenoxide	C032642	1122-90-3	IL1RN	3557	Homo sapiens	9606	4-aminophenylarsenoxide binds to IL1RN protein	affects^binding	26598702
il1rn	4-aminophenylarsenoxide	C032642	1122-90-3	IL1RN	3557	Homo sapiens	9606	Arsenic Trioxide inhibits the reaction [4-aminophenylarsenoxide binds to IL1RN protein]	affects^binding|decreases^reaction	26598702
il1rn	4-hydroxy-2-nonenal	C027576	29343-52-0	IL1RN	3557	Mus musculus	10090	4-hydroxy-2-nonenal results in decreased expression of IL1RN mRNA	decreases^expression	19191707
il1rn	7-ketocholesterol	C003001	566-28-9	IL1RN	3557	Homo sapiens	9606	[Resveratrol co-treated with 7-ketocholesterol] results in increased expression of IL1RN protein	affects^cotreatment|increases^expression	24895526
il1rn	9,10-Dimethyl-1,2-benzanthracene	D015127	57-97-6	IL1RN	3557	Mus musculus	10090	9,10-Dimethyl-1,2-benzanthracene metabolite results in decreased expression of IL1RN mRNA	decreases^expression	32553695
il1rn	A-83-01	C507011		IL1RN	3557	Mus musculus	10090	[IGF1 protein co-treated with MM-589 co-treated with A-83-01 co-treated with PTC-209] results in decreased expression of IL1RN mRNA	affects^cotreatment|decreases^expression	31023824
il1rn	abrine	C496492		IL1RN	3557	Homo sapiens	9606	abrine results in increased expression of IL1RN mRNA	increases^expression	31054353
il1rn	acetamide	C030686	60-35-5	IL1RN	3557	Rattus norvegicus	10116	acetamide results in decreased expression of IL1RN mRNA	decreases^expression	31881176
il1rn	Acetaminophen	D000082	103-90-2	IL1RN	3557	Homo sapiens	9606	[Acetaminophen co-treated with Lipopolysaccharides] affects the expression of IL1RN mRNA	affects^cotreatment|affects^expression	31059760
il1rn	Acetaminophen	D000082	103-90-2	IL1RN	3557	Homo sapiens	9606	Acetaminophen results in decreased expression of IL1RN mRNA	decreases^expression	31059760
il1rn	Acetaminophen	D000082	103-90-2	IL1RN	3557	Rattus norvegicus	10116	Acetaminophen results in decreased expression of IL1RN mRNA	decreases^expression	33387578
il1rn	Acetylcholine	D000109	51-84-3	IL1RN	3557	Homo sapiens	9606	IL1RN protein affects the susceptibility to Acetylcholine	affects^response to substance	10487780
il1rn	Aflatoxin B1	D016604	1162-65-8	IL1RN	3557	Homo sapiens	9606	Aflatoxin B1 results in decreased expression of IL1RN mRNA	decreases^expression	22100608
il1rn	Aflatoxin B1	D016604	1162-65-8	IL1RN	3557	Homo sapiens	9606	Aflatoxin B1 results in decreased methylation of IL1RN promoter	decreases^methylation	30157460
il1rn	Aflatoxin B1	D016604	1162-65-8	IL1RN	3557	Rattus norvegicus	10116	Aflatoxin B1 results in increased expression of IL1RN mRNA	increases^expression	33354967
il1rn	aflatoxin B2	C029753	22040-96-6	IL1RN	3557	Homo sapiens	9606	aflatoxin B2 results in decreased methylation of IL1RN promoter	decreases^methylation	30157460
il1rn	Air Pollutants	D000393		IL1RN	3557	Homo sapiens	9606	Air Pollutants results in increased expression of IL1RN protein	increases^expression	24133408
il1rn	Air Pollutants	D000393		IL1RN	3557	Homo sapiens	9606	IL1RN gene SNP results in increased susceptibility to [Air Pollutants results in increased abundance of Particulate Matter]	increases^abundance|increases^response to substance	31846791
il1rn	Air Pollutants	D000393		IL1RN	3557	Mus musculus	10090	[Air Pollutants results in increased abundance of [Ozone co-treated with Soot]] which results in increased expression of IL1RN mRNA	affects^cotreatment|increases^abundance|increases^expression	34911549
il1rn	Air Pollutants	D000393		IL1RN	3557	Mus musculus	10090	[Air Pollutants results in increased abundance of Ozone] which results in increased expression of IL1RN mRNA	increases^abundance|increases^expression	34911549
il1rn	Air Pollutants, Occupational	D000395		IL1RN	3557	Homo sapiens	9606	Air Pollutants, Occupational results in increased expression of IL1RN mRNA	increases^expression	23195993
il1rn	Air Pollutants, Occupational	D000395		IL1RN	3557	Homo sapiens	9606	Air Pollutants, Occupational results in increased secretion of IL1RN protein	increases^secretion	20005085
il1rn	Alendronate	D019386	66376-36-1	IL1RN	3557	Rattus norvegicus	10116	Alendronate inhibits the reaction [Trinitrobenzenesulfonic Acid results in increased expression of IL1RN mRNA]	decreases^reaction|increases^expression	17375077
il1rn	alpha-naphthoflavone	C011512	604-59-1	IL1RN	3557	Homo sapiens	9606	alpha-naphthoflavone inhibits the reaction [3,4,5,3',4'-pentachlorobiphenyl results in increased expression of IL1RN mRNA]	decreases^reaction|increases^expression	22262711
il1rn	alpha-naphthoflavone	C011512	604-59-1	IL1RN	3557	Homo sapiens	9606	alpha-naphthoflavone inhibits the reaction [Tetrachlorodibenzodioxin results in increased expression of IL1RN mRNA]	decreases^reaction|increases^expression	22262711
il1rn	alpha-naphthoflavone	C011512	604-59-1	IL1RN	3557	Homo sapiens	9606	alpha-naphthoflavone results in increased expression of IL1RN mRNA	increases^expression	22262711
il1rn	Alum Compounds	D000534		IL1RN	3557	Homo sapiens	9606	Alum Compounds results in increased secretion of IL1RN protein	increases^secretion	18390722
il1rn	Aluminum Hydroxide	D000536	21645-51-2	IL1RN	3557	Homo sapiens	9606	Aluminum Hydroxide results in increased secretion of IL1RN protein	increases^secretion	18390722
il1rn	ammonium 2,3,3,3-tetrafluoro-2-(heptafluoropropoxy)-propanoate	C000611729		IL1RN	3557	Mus musculus	10090	ammonium 2,3,3,3-tetrafluoro-2-(heptafluoropropoxy)-propanoate results in increased expression of IL1RN mRNA	increases^expression	27553808
il1rn	Ammonium Chloride	D000643	12125-02-9	IL1RN	3557	Rattus norvegicus	10116	Ammonium Chloride affects the expression of IL1RN mRNA	affects^expression	16483693
il1rn	Antigens, Bacterial	D000942		IL1RN	3557	Mus musculus	10090	[Antigens, Bacterial co-treated with Ovalbumin] results in increased expression of IL1RN mRNA	affects^cotreatment|increases^expression	29067999
il1rn	Antigens, Bacterial	D000942		IL1RN	3557	Mus musculus	10090	MYD88 gene mutant form affects the reaction [[Antigens, Bacterial co-treated with Ovalbumin] results in increased expression of IL1RN mRNA]	affects^cotreatment|affects^reaction|increases^expression	29067999
il1rn	Antigens, Dermatophagoides	D039741		IL1RN	3557	Homo sapiens	9606	[Paraquat co-treated with Antigens, Dermatophagoides] results in increased expression of IL1RN mRNA	affects^cotreatment|increases^expression	34097952
il1rn	antimonite	C061374	39349-74-1	IL1RN	3557	Homo sapiens	9606	[Antimony Potassium Tartrate results in increased abundance of antimonite] which results in decreased expression of IL1RN mRNA	decreases^expression|increases^abundance	32076005
il1rn	Antimony Potassium Tartrate	D000966	28300-74-5	IL1RN	3557	Homo sapiens	9606	[Antimony Potassium Tartrate results in increased abundance of antimonite] which results in decreased expression of IL1RN mRNA	decreases^expression|increases^abundance	32076005
il1rn	Antirheumatic Agents	D018501		IL1RN	3557	Homo sapiens	9606	Antirheumatic Agents results in increased expression of IL1RN mRNA	increases^expression	24449571
il1rn	apigenin-6,8-di-C-glycopyranoside	C530449		IL1RN	3557	Homo sapiens	9606	apigenin-6,8-di-C-glycopyranoside promotes the reaction [Lipopolysaccharides results in increased expression of IL1RN protein]	increases^expression|increases^reaction	29567563
il1rn	Arsenic	D001151	7440-38-2	IL1RN	3557	Homo sapiens	9606	Arsenic results in decreased expression of IL1RN mRNA	decreases^expression	16835338
il1rn	Arsenic Trioxide	D000077237	1327-53-3	IL1RN	3557	Homo sapiens	9606	Arsenic Trioxide inhibits the reaction [4-aminophenylarsenoxide binds to IL1RN protein]	affects^binding|decreases^reaction	26598702
il1rn	Arsenic Trioxide	D000077237	1327-53-3	IL1RN	3557	Homo sapiens	9606	Arsenic Trioxide results in decreased expression of IL1RN mRNA	decreases^expression	19128835
il1rn	Arsenic Trioxide	D000077237	1327-53-3	IL1RN	3557	Homo sapiens	9606	IL1RN protein results in decreased susceptibility to Arsenic Trioxide	decreases^response to substance	27174766
il1rn	arsenite	C015001	15502-74-6	IL1RN	3557	Homo sapiens	9606	[sodium arsenite results in increased abundance of arsenite] which results in decreased expression of IL1RN mRNA	decreases^expression|increases^abundance	32076005
il1rn	Asbestos, Crocidolite	D017638	12001-28-4	IL1RN	3557	Homo sapiens	9606	Asbestos, Crocidolite results in increased expression of IL1RN mRNA	increases^expression	24160326|25351596
il1rn	Asbestos, Crocidolite	D017638	12001-28-4	IL1RN	3557	Homo sapiens	9606	IL1RN protein inhibits the reaction [Asbestos, Crocidolite results in increased secretion of CXCL8 protein]	decreases^reaction|increases^secretion	28056339
il1rn	Asbestos, Crocidolite	D017638	12001-28-4	IL1RN	3557	Homo sapiens	9606	IL1RN protein inhibits the reaction [Asbestos, Crocidolite results in increased secretion of IL18 protein]	decreases^reaction|increases^secretion	28056339
il1rn	Asbestos, Crocidolite	D017638	12001-28-4	IL1RN	3557	Homo sapiens	9606	IL1RN protein inhibits the reaction [Asbestos, Crocidolite results in increased secretion of IL6 protein]	decreases^reaction|increases^secretion	28056339
il1rn	Asbestos, Crocidolite	D017638	12001-28-4	IL1RN	3557	Homo sapiens	9606	IL1RN protein inhibits the reaction [Asbestos, Crocidolite results in increased secretion of TFPI2 protein]	decreases^reaction|increases^secretion	28056339
il1rn	Asbestos, Crocidolite	D017638	12001-28-4	IL1RN	3557	Homo sapiens	9606	IL1RN protein promotes the reaction [Asbestos, Crocidolite results in increased secretion of FGF2 protein]	increases^reaction|increases^secretion	28056339
il1rn	Asbestos, Crocidolite	D017638	12001-28-4	IL1RN	3557	Homo sapiens	9606	[TNF protein co-treated with Asbestos, Crocidolite] results in increased secretion of IL1RN protein	affects^cotreatment|increases^secretion	23937860
il1rn	Asbestos, Serpentine	D017632		IL1RN	3557	Homo sapiens	9606	Asbestos, Serpentine results in increased expression of IL1RN mRNA	increases^expression	24160326
il1rn	Asbestos, Serpentine	D017632		IL1RN	3557	Homo sapiens	9606	Asbestos, Serpentine results in increased secretion of IL1RN protein	increases^secretion	23017228
il1rn	Asbestos, Serpentine	D017632		IL1RN	3557	Homo sapiens	9606	IL1RN protein inhibits the reaction [[Asbestos, Serpentine results in increased secretion of IL1B protein] which results in increased secretion of IL6 protein]	decreases^reaction|increases^secretion	23017228
il1rn	Aspirin	D001241	50-78-2	IL1RN	3557	Homo sapiens	9606	Aspirin inhibits the reaction [Salmonella Vaccines results in increased expression of IL1RN protein]	decreases^reaction|increases^expression	12045164
il1rn	astressin	C104416	170809-51-5	IL1RN	3557	Rattus norvegicus	10116	[IL1RN protein co-treated with astressin] promotes the reaction [AGT protein results in increased expression of CRH protein]	affects^cotreatment|increases^expression|increases^reaction	33872574
il1rn	astressin	C104416	170809-51-5	IL1RN	3557	Rattus norvegicus	10116	[IL1RN protein co-treated with astressin] promotes the reaction [AGT protein results in increased expression of FOS protein]	affects^cotreatment|increases^expression|increases^reaction	33872574
il1rn	astressin	C104416	170809-51-5	IL1RN	3557	Rattus norvegicus	10116	[IL1RN protein co-treated with astressin] promotes the reaction [AGT protein results in increased phosphorylation of MAPK1 protein]	affects^cotreatment|increases^phosphorylation|increases^reaction	33872574
il1rn	astressin	C104416	170809-51-5	IL1RN	3557	Rattus norvegicus	10116	[IL1RN protein co-treated with astressin] promotes the reaction [AGT protein results in increased phosphorylation of MAPK3 protein]	affects^cotreatment|increases^phosphorylation|increases^reaction	33872574
il1rn	Atrazine	D001280	1912-24-9	IL1RN	3557	Macaca mulatta	9544	Atrazine results in decreased expression of IL1RN mRNA	decreases^expression	29505797
il1rn	Azathioprine	D001379	446-86-6	IL1RN	3557	Homo sapiens	9606	Azathioprine results in decreased expression of IL1RN mRNA	decreases^expression	19192274
il1rn	AZD8848	C000609563		IL1RN	3557	Macaca fascicularis	9541	AZD8848 results in increased secretion of IL1RN protein	increases^secretion	29122671
il1rn	AZM551248	C547126		IL1RN	3557	Canis lupus familiaris	9615	AZM551248 results in increased expression of IL1RN mRNA	increases^expression	22323515
il1rn	Azoxymethane	D001397	25843-45-2	IL1RN	3557	Mus musculus	10090	[Azoxymethane co-treated with Dextran Sulfate] results in increased expression of IL1RN mRNA	affects^cotreatment|increases^expression	25026504
il1rn	Azoxymethane	D001397	25843-45-2	IL1RN	3557	Mus musculus	10090	[Azoxymethane co-treated with Dextran Sulfate] results in increased expression of IL1RN protein	affects^cotreatment|increases^expression	25026504
il1rn	Azoxymethane	D001397	25843-45-2	IL1RN	3557	Mus musculus	10090	isoliquiritigenin inhibits the reaction [[Azoxymethane co-treated with Dextran Sulfate] results in increased expression of IL1RN mRNA]	affects^cotreatment|decreases^reaction|increases^expression	25026504
il1rn	Azoxymethane	D001397	25843-45-2	IL1RN	3557	Mus musculus	10090	isoliquiritigenin inhibits the reaction [[Azoxymethane co-treated with Dextran Sulfate] results in increased expression of IL1RN protein]	affects^cotreatment|decreases^reaction|increases^expression	25026504
il1rn	Beclomethasone	D001507	4419-39-0	IL1RN	3557	Homo sapiens	9606	Beclomethasone results in decreased expression of IL1RN protein	decreases^expression	11015126
il1rn	Benzene	D001554	71-43-2	IL1RN	3557	Homo sapiens	9606	Benzene affects the expression of IL1RN mRNA	affects^expression	21147609
il1rn	Benzo(a)pyrene	D001564	50-32-8	IL1RN	3557	Homo sapiens	9606	Benzo(a)pyrene affects the methylation of IL1RN 3' UTR	affects^methylation	27901495
il1rn	Benzo(a)pyrene	D001564	50-32-8	IL1RN	3557	Homo sapiens	9606	Benzo(a)pyrene results in decreased expression of IL1RN mRNA	decreases^expression	20064835
il1rn	Benzo(a)pyrene	D001564	50-32-8	IL1RN	3557	Homo sapiens	9606	Benzo(a)pyrene results in decreased methylation of IL1RN exon	decreases^methylation	27901495
il1rn	Benzo(a)pyrene	D001564	50-32-8	IL1RN	3557	Homo sapiens	9606	Benzo(a)pyrene results in decreased methylation of IL1RN promoter	decreases^methylation	27901495
il1rn	Benzo(a)pyrene	D001564	50-32-8	IL1RN	3557	Homo sapiens	9606	Benzo(a)pyrene results in increased expression of IL1RN mRNA	increases^expression	28351761
il1rn	Benzo(a)pyrene	D001564	50-32-8	IL1RN	3557	Homo sapiens	9606	Benzo(a)pyrene results in increased methylation of IL1RN 5' UTR	increases^methylation	27901495
il1rn	Benzo(a)pyrene	D001564	50-32-8	IL1RN	3557	Mus musculus	10090	Benzo(a)pyrene metabolite results in decreased expression of IL1RN mRNA	decreases^expression	32553695
il1rn	Benzo(a)pyrene	D001564	50-32-8	IL1RN	3557	Mus musculus	10090	Benzo(a)pyrene results in decreased expression of IL1RN mRNA	decreases^expression	19770486
il1rn	Benzo(a)pyrene	D001564	50-32-8	IL1RN	3557	Mus musculus	10090	Benzo(a)pyrene results in increased expression of IL1RN mRNA	increases^expression	22228805
il1rn	beta-Endorphin	D001615	60617-12-1	IL1RN	3557	Rattus norvegicus	10116	IL1RN protein inhibits the reaction [AGT protein results in increased abundance of beta-Endorphin]	decreases^reaction|increases^abundance	33872574
il1rn	beta-hydroxy simvastatin acid	C483161		IL1RN	3557	Homo sapiens	9606	beta-hydroxy simvastatin acid results in decreased expression of IL1RN mRNA	decreases^expression	18192240
il1rn	beta-Naphthoflavone	D019324	6051-87-2	IL1RN	3557	Homo sapiens	9606	beta-Naphthoflavone results in decreased expression of IL1RN mRNA	decreases^expression	32858204
il1rn	beta-Naphthoflavone	D019324	6051-87-2	IL1RN	3557	Homo sapiens	9606	beta-Naphthoflavone results in increased expression of IL1RN mRNA	increases^expression	32151702
il1rn	Biological Factors	D001685		IL1RN	3557	Homo sapiens	9606	Biological Factors results in increased expression of IL1RN mRNA	increases^expression	32739440
il1rn	bisphenol A	C006780	80-05-7	IL1RN	3557	Homo sapiens	9606	bisphenol A results in increased expression of IL1RN mRNA	increases^expression	27685785
il1rn	bisphenol A	C006780	80-05-7	IL1RN	3557	Mus musculus	10090	bisphenol A results in decreased expression of IL1RN mRNA	decreases^expression	25594700|26911702
il1rn	bisphenol A	C006780	80-05-7	IL1RN	3557	Ovis aries	9940	bisphenol A results in decreased expression of IL1RN mRNA	decreases^expression	32417515
il1rn	bisphenol A	C006780	80-05-7	IL1RN	3557	Rattus norvegicus	10116	bisphenol A affects the expression of IL1RN mRNA	affects^expression	25181051
il1rn	bisphenol A	C006780	80-05-7	IL1RN	3557	Rattus norvegicus	10116	bisphenol A results in increased expression of IL1RN mRNA	increases^expression	34947998
il1rn	Blood Glucose	D001786		IL1RN	3557	Rattus norvegicus	10116	[Oxygen deficiency co-treated with Blood Glucose deficiency co-treated with Particulate Matter] results in increased expression of IL1RN mRNA	affects^cotreatment|increases^expression	33729688
il1rn	Bromine	D001966	7726-95-6	IL1RN	3557	Sus scrofa	9823	Bromine results in increased expression of IL1RN mRNA	increases^expression	21391292
il1rn	Cadmium	D002104	7440-43-9	IL1RN	3557	Homo sapiens	9606	[Cadmium analog co-treated with Selenium analog co-treated with zinc sulfide analog] results in decreased expression of IL1RN mRNA	affects^cotreatment|decreases^expression	21481475
il1rn	Cadmium Chloride	D019256	10108-64-2	IL1RN	3557	Mus musculus	10090	Cadmium Chloride results in decreased expression of IL1RN mRNA	decreases^expression	20061341
il1rn	Cadmium Chloride	D019256	10108-64-2	IL1RN	3557	Rattus norvegicus	10116	Cadmium Chloride results in increased methylation of IL1RN promoter	increases^methylation	22457795
il1rn	Cadmium Chloride	D019256	10108-64-2	IL1RN	3557	Rattus norvegicus	10116	IL1RN protein inhibits the reaction [[sodium arsenite co-treated with Cadmium Chloride co-treated with lead acetate] results in increased cleavage of CASP9 protein]	affects^cotreatment|decreases^reaction|increases^cleavage	26396915
il1rn	Calcitriol	D002117	32222-06-3	IL1RN	3557	Homo sapiens	9606	Calcitriol results in decreased expression of IL1RN mRNA	decreases^expression	16002434
il1rn	Cannabinoids	D002186		IL1RN	3557	Homo sapiens	9606	[Plant Extracts results in increased abundance of Cannabinoids] inhibits the reaction [TNF protein results in increased expression of IL1RN mRNA]	decreases^reaction|increases^abundance|increases^expression	31250491
il1rn	Capsaicin	D002211	404-86-4	IL1RN	3557	Rattus norvegicus	10116	IL1RN protein inhibits the reaction [Nicotine results in increased activity of Capsaicin]	decreases^reaction|increases^activity	27180639
il1rn	Carbon Tetrachloride	D002251	56-23-5	IL1RN	3557	Mus musculus	10090	[Carbon Tetrachloride co-treated with Ethanol] results in increased expression of IL1RN mRNA	affects^cotreatment|increases^expression	30517762
il1rn	Carbon Tetrachloride	D002251	56-23-5	IL1RN	3557	Mus musculus	10090	Carbon Tetrachloride results in increased expression of IL1RN mRNA	increases^expression	31919559
il1rn	Carbon Tetrachloride	D002251	56-23-5	IL1RN	3557	Mus musculus	10090	PPARD protein affects the reaction [Carbon Tetrachloride results in increased expression of IL1RN mRNA]	affects^reaction|increases^expression	18038451
il1rn	Carvedilol	D000077261	72956-09-3	IL1RN	3557	Rattus norvegicus	10116	Carvedilol results in increased expression of IL1RN protein	increases^expression	20017808
il1rn	celastrol	C050414		IL1RN	3557	Homo sapiens	9606	celastrol results in decreased expression of IL1RN mRNA	decreases^expression	17010675
il1rn	ceric oxide	C030583	1306-38-3	IL1RN	3557	Rattus norvegicus	10116	ceric oxide results in increased expression of IL1RN mRNA	increases^expression	29463257
il1rn	Cholesterol	D002784	57-88-5	IL1RN	3557	Homo sapiens	9606	Cholesterol results in increased expression of IL1RN mRNA	increases^expression	26296894
il1rn	Cholic Acids	D002793		IL1RN	3557	Homo sapiens	9606	[Methyltestosterone co-treated with Cholic Acids] affects the expression of IL1RN mRNA	affects^cotreatment|affects^expression	27344345
il1rn	Choline	D002794	62-49-7	IL1RN	3557	Mus musculus	10090	[Choline deficiency co-treated with Folic Acid deficiency co-treated with Methionine deficiency] results in increased expression of IL1RN mRNA	affects^cotreatment|increases^expression	29127188
il1rn	Choline	D002794	62-49-7	IL1RN	3557	Mus musculus	10090	[Methionine deficiency co-treated with Choline deficiency co-treated with Folic Acid deficiency] results in increased expression of IL1RN mRNA	affects^cotreatment|increases^expression	20938992
il1rn	Choline	D002794	62-49-7	IL1RN	3557	Mus musculus	10090	[Methionine deficiency co-treated with Choline deficiency] results in increased expression of IL1RN mRNA	affects^cotreatment|increases^expression	28133511
il1rn	Cisplatin	D002945	15663-27-1	IL1RN	3557	Mus musculus	10090	[Cisplatin co-treated with RELB mutant form co-treated with TNF protein] results in decreased expression of IL1RN mRNA	affects^cotreatment|decreases^expression	23625948
il1rn	Clofibrate	D002994	637-07-0	IL1RN	3557	Oryctolagus cuniculus	9986	Clofibrate promotes the reaction [IL1B protein results in increased expression of IL1RN mRNA]	increases^expression|increases^reaction	16572457
il1rn	Clofibrate	D002994	637-07-0	IL1RN	3557	Oryctolagus cuniculus	9986	[Clofibrate promotes the reaction [IL1B protein results in increased expression of IL1RN mRNA]] which results in increased expression of MMP13 mRNA	increases^expression|increases^reaction	16572457
il1rn	Clofibrate	D002994	637-07-0	IL1RN	3557	Oryctolagus cuniculus	9986	[Clofibrate promotes the reaction [IL1B protein results in increased expression of IL1RN mRNA]] which results in increased expression of MMP1 mRNA	increases^expression|increases^reaction	16572457
il1rn	Clofibrate	D002994	637-07-0	IL1RN	3557	Oryctolagus cuniculus	9986	[Clofibrate promotes the reaction [IL1B protein results in increased expression of IL1RN mRNA]] which results in increased expression of MMP3 mRNA	increases^expression|increases^reaction	16572457
il1rn	Clofibrate	D002994	637-07-0	IL1RN	3557	Oryctolagus cuniculus	9986	Clofibrate promotes the reaction [IL1B protein results in increased expression of IL1RN protein modified form]	increases^expression|increases^reaction	16572457
il1rn	Clofibrate	D002994	637-07-0	IL1RN	3557	Oryctolagus cuniculus	9986	PPARA promotes the reaction [Clofibrate promotes the reaction [IL1B protein results in increased expression of IL1RN mRNA]]	increases^expression|increases^reaction	16572457
il1rn	coagulin-L	C000593591		IL1RN	3557	Homo sapiens	9606	coagulin-L inhibits the reaction [Lipopolysaccharides results in increased expression of IL1RN protein]	decreases^reaction|increases^expression	27568862
il1rn	cobaltous chloride	C018021	7646-79-9	IL1RN	3557	Homo sapiens	9606	cobaltous chloride results in increased expression of IL1RN mRNA	increases^expression	23052192
il1rn	Copper Sulfate	D019327	7758-98-7	IL1RN	3557	Homo sapiens	9606	Copper Sulfate results in decreased expression of IL1RN mRNA	decreases^expression	19549813
il1rn	Corn Oil	D003314	8001-30-7	IL1RN	3557	Rattus norvegicus	10116	Corn Oil results in increased expression of IL1RN mRNA	increases^expression	22760963
il1rn	Cyclic AMP	D000242	60-92-4	IL1RN	3557	Mus musculus	10090	Cyclic AMP promotes the reaction [IL1B protein results in increased expression of IL1RN mRNA]	increases^expression|increases^reaction	22117073
il1rn	Cyclic AMP	D000242	60-92-4	IL1RN	3557	Mus musculus	10090	Cyclic AMP promotes the reaction [Metformin results in increased expression of IL1RN mRNA]	increases^expression|increases^reaction	22117073
il1rn	Cyclic AMP	D000242	60-92-4	IL1RN	3557	Mus musculus	10090	Cyclic AMP results in increased expression of IL1RN mRNA	increases^expression	22117073
il1rn	Cyclic AMP	D000242	60-92-4	IL1RN	3557	Mus musculus	10090	Metformin promotes the reaction [Cyclic AMP results in increased expression of IL1RN mRNA]	increases^expression|increases^reaction	22117073
il1rn	Cyclic AMP	D000242	60-92-4	IL1RN	3557	Mus musculus	10090	PPARGC1A mutant form inhibits the reaction [Cyclic AMP results in increased expression of IL1RN mRNA]	decreases^reaction|increases^expression	22117073
il1rn	Cyclophosphamide	D003520	50-18-0	IL1RN	3557	Mus musculus	10090	Cyclophosphamide results in increased expression of IL1RN mRNA	increases^expression	15331540
il1rn	Cyclosporine	D016572	59865-13-3	IL1RN	3557	Homo sapiens	9606	Cyclosporine results in decreased expression of IL1RN mRNA	decreases^expression	25562108
il1rn	Cyclosporine	D016572	59865-13-3	IL1RN	3557	Mus musculus	10090	Cyclosporine results in increased expression of IL1RN mRNA	increases^expression	23958496
il1rn	deoxynivalenol	C007262	51481-10-8	IL1RN	3557	Mus musculus	10090	deoxynivalenol results in increased expression of IL1RN mRNA	increases^expression	22968694
il1rn	Dexamethasone	D003907	50-02-2	IL1RN	3557	Homo sapiens	9606	Dexamethasone inhibits the reaction [Lipopolysaccharides results in increased expression of IL1RN protein]	decreases^reaction|increases^expression	27568862
il1rn	Dexamethasone	D003907	50-02-2	IL1RN	3557	Mus musculus	10090	Dexamethasone inhibits the reaction [Lipopolysaccharides results in increased expression of IL1RN mRNA]	decreases^reaction|increases^expression	16880258|22185406
il1rn	Dexamethasone	D003907	50-02-2	IL1RN	3557	Mus musculus	10090	Dexamethasone results in increased expression of IL1RN mRNA	increases^expression	22185406|22733784
il1rn	Dexamethasone	D003907	50-02-2	IL1RN	3557	Mus musculus	10090	DUSP1 gene mutant form inhibits the reaction [Dexamethasone inhibits the reaction [Lipopolysaccharides results in increased expression of IL1RN mRNA]]	decreases^reaction|increases^expression	16880258
il1rn	Dextran Sulfate	D016264	9042-14-2	IL1RN	3557	Mus musculus	10090	[Azoxymethane co-treated with Dextran Sulfate] results in increased expression of IL1RN mRNA	affects^cotreatment|increases^expression	25026504
il1rn	Dextran Sulfate	D016264	9042-14-2	IL1RN	3557	Mus musculus	10090	[Azoxymethane co-treated with Dextran Sulfate] results in increased expression of IL1RN protein	affects^cotreatment|increases^expression	25026504
il1rn	Dextran Sulfate	D016264	9042-14-2	IL1RN	3557	Mus musculus	10090	isoliquiritigenin inhibits the reaction [[Azoxymethane co-treated with Dextran Sulfate] results in increased expression of IL1RN mRNA]	affects^cotreatment|decreases^reaction|increases^expression	25026504
il1rn	Dextran Sulfate	D016264	9042-14-2	IL1RN	3557	Mus musculus	10090	isoliquiritigenin inhibits the reaction [[Azoxymethane co-treated with Dextran Sulfate] results in increased expression of IL1RN protein]	affects^cotreatment|decreases^reaction|increases^expression	25026504
il1rn	Dichloroacetic Acid	D003999	79-43-6	IL1RN	3557	Mus musculus	10090	Dichloroacetic Acid results in increased expression of IL1RN mRNA	increases^expression	28962523
il1rn	Diclofenac	D004008	15307-86-5	IL1RN	3557	Homo sapiens	9606	Diclofenac results in increased expression of IL1RN mRNA	increases^expression	9491209
il1rn	Diclofenac	D004008	15307-86-5	IL1RN	3557	Homo sapiens	9606	Diclofenac results in increased secretion of IL1RN protein	increases^secretion	9491209
il1rn	Diclofenac	D004008	15307-86-5	IL1RN	3557	Homo sapiens	9606	Lipopolysaccharides inhibits the reaction [Diclofenac results in increased secretion of IL1RN protein]	decreases^reaction|increases^secretion	9491209
il1rn	Diclofenac	D004008	15307-86-5	IL1RN	3557	Mus musculus	10090	Diclofenac results in increased expression of IL1RN mRNA	increases^expression	26934552
il1rn	dicrotophos	C000944	3735-78-2	IL1RN	3557	Homo sapiens	9606	dicrotophos results in increased expression of IL1RN mRNA	increases^expression	28302478
il1rn	Dietary Carbohydrates	D004040		IL1RN	3557	Homo sapiens	9606	Dietary Carbohydrates results in decreased expression of IL1RN protein	decreases^expression	12533503
il1rn	Dietary Fats	D004041		IL1RN	3557	Mus musculus	10090	Dietary Fats affects the expression of IL1RN mRNA	affects^expression	19680557
il1rn	Dietary Fats	D004041		IL1RN	3557	Mus musculus	10090	Dietary Fats results in decreased expression of IL1RN mRNA	decreases^expression	25016146
il1rn	Dietary Fats	D004041		IL1RN	3557	Mus musculus	10090	Dietary Fats results in increased expression of IL1RN mRNA	increases^expression	22609946
il1rn	Dietary Fats	D004041		IL1RN	3557	Mus musculus	10090	[Streptozocin co-treated with Dietary Fats] results in increased expression of IL1RN mRNA	affects^cotreatment|increases^expression	29127188
il1rn	Diethylnitrosamine	D004052	55-18-5	IL1RN	3557	Mus musculus	10090	Diethylnitrosamine results in increased expression of IL1RN mRNA	increases^expression	24535843
il1rn	Dinoprostone	D015232	363-24-6	IL1RN	3557	Homo sapiens	9606	Dinoprostone inhibits the reaction [IL1RN protein results in decreased expression of IL6 protein]	decreases^expression|decreases^reaction	8520508
il1rn	Dinoprostone	D015232	363-24-6	IL1RN	3557	Homo sapiens	9606	IL1RN protein inhibits the reaction [Dinoprostone inhibits the reaction [Indomethacin results in decreased expression of IL6 protein]]	decreases^expression|decreases^reaction	8520508
il1rn	Diuron	D004237	330-54-1	IL1RN	3557	Homo sapiens	9606	Diuron metabolite results in increased expression of IL1RN mRNA	increases^expression	24172598
il1rn	Doxorubicin	D004317	23214-92-8	IL1RN	3557	Rattus norvegicus	10116	Doxorubicin results in increased expression of IL1RN mRNA	increases^expression	12187937|27181935
il1rn	Doxorubicin	D004317	23214-92-8	IL1RN	3557	Rattus norvegicus	10116	Fungal Polysaccharides inhibits the reaction [Doxorubicin results in increased expression of IL1RN mRNA]	decreases^reaction|increases^expression	27181935
il1rn	Dust	D004391		IL1RN	3557	Homo sapiens	9606	Dust results in increased expression of IL1RN mRNA	increases^expression	26622952
il1rn	Eicosapentaenoic Acid	D015118	1553-41-9	IL1RN	3557	Mus musculus	10090	Eicosapentaenoic Acid promotes the reaction [Lipopolysaccharides results in increased expression of IL1RN mRNA]	increases^expression|increases^reaction	22169119
il1rn	Endosulfan	D004726	115-29-7	IL1RN	3557	Rattus norvegicus	10116	Endosulfan results in increased expression of IL1RN mRNA	increases^expression	29391264
il1rn	endotoxin, Escherichia coli	C044101	67924-63-4	IL1RN	3557	Rattus norvegicus	10116	IL1RN protein inhibits the reaction [endotoxin, Escherichia coli results in increased expression of TNF protein]	decreases^reaction|increases^expression	7648339
il1rn	Environmental Pollutants	D004785		IL1RN	3557	Rattus norvegicus	10116	Environmental Pollutants results in decreased expression of IL1RN mRNA	decreases^expression	20064776
il1rn	epoxiconazole	C109476		IL1RN	3557	Mus musculus	10090	epoxiconazole results in decreased expression of IL1RN mRNA	decreases^expression	35436446
il1rn	Erlotinib Hydrochloride	D000069347		IL1RN	3557	Homo sapiens	9606	[Erlotinib Hydrochloride results in decreased susceptibility to Erlotinib Hydrochloride] which affects the expression of IL1RN mRNA	affects^expression|decreases^response to substance	27738319
il1rn	Erlotinib Hydrochloride	D000069347		IL1RN	3557	Homo sapiens	9606	[Erlotinib Hydrochloride results in decreased susceptibility to Erlotinib Hydrochloride] which results in decreased expression of IL1RN mRNA	decreases^expression|decreases^response to substance	27738319
il1rn	Erlotinib Hydrochloride	D000069347		IL1RN	3557	Homo sapiens	9606	[Erlotinib Hydrochloride results in decreased susceptibility to Erlotinib Hydrochloride] which results in decreased secretion of IL1RN protein	decreases^response to substance|decreases^secretion	27738319
il1rn	erucylphospho-N,N,N-trimethylpropylammonium	C472787		IL1RN	3557	Homo sapiens	9606	erucylphospho-N,N,N-trimethylpropylammonium results in increased expression of IL1RN mRNA	increases^expression	29464035
il1rn	Estradiol	D004958	50-28-2	IL1RN	3557	Equus caballus	9796	[Estradiol co-treated with Progesterone] results in increased expression of IL1RN mRNA	affects^cotreatment|increases^expression	19157767
il1rn	Estradiol	D004958	50-28-2	IL1RN	3557	Homo sapiens	9606	[Estradiol co-treated with Tetrachlorodibenzodioxin] results in decreased expression of IL1RN mRNA	affects^cotreatment|decreases^expression	19619570
il1rn	Estradiol	D004958	50-28-2	IL1RN	3557	Homo sapiens	9606	[Estradiol co-treated with TGFB1 protein] results in decreased expression of IL1RN mRNA	affects^cotreatment|decreases^expression	30165855
il1rn	Estradiol	D004958	50-28-2	IL1RN	3557	Homo sapiens	9606	Estradiol results in decreased secretion of IL1RN protein	decreases^secretion	16934544
il1rn	Estradiol	D004958	50-28-2	IL1RN	3557	Homo sapiens	9606	Estradiol results in increased expression of IL1RN mRNA	increases^expression	19619570
il1rn	Estradiol	D004958	50-28-2	IL1RN	3557	Mus musculus	10090	Estradiol results in increased expression of IL1RN mRNA	increases^expression	12469912
il1rn	Estradiol	D004958	50-28-2	IL1RN	3557	Rattus norvegicus	10116	[estradiol 3-benzoate co-treated with [Testosterone co-treated with Estradiol]] results in increased expression of IL1RN mRNA	affects^cotreatment|increases^expression	32741896
il1rn	estradiol 3-benzoate	C074283	50-50-0	IL1RN	3557	Rattus norvegicus	10116	[estradiol 3-benzoate co-treated with [Testosterone co-treated with Estradiol]] results in increased expression of IL1RN mRNA	affects^cotreatment|increases^expression	32741896
il1rn	Ethanol	D000431	64-17-5	IL1RN	3557	Mus musculus	10090	[Carbon Tetrachloride co-treated with Ethanol] results in increased expression of IL1RN mRNA	affects^cotreatment|increases^expression	30517762
il1rn	Ethanol	D000431	64-17-5	IL1RN	3557	Mus musculus	10090	IL1RN gene mutant form results in decreased susceptibility to Ethanol	decreases^response to substance	21309947
il1rn	Ethinyl Estradiol	D004997	57-63-6	IL1RN	3557	Rattus norvegicus	10116	Ethinyl Estradiol results in increased expression of IL1RN mRNA	increases^expression	17557909
il1rn	Fenretinide	D017313	65646-68-6	IL1RN	3557	Mus musculus	10090	Fenretinide results in increased expression of IL1RN mRNA	increases^expression	28973697
il1rn	ferrous sulfate	C020748		IL1RN	3557	Homo sapiens	9606	ferrous sulfate results in increased expression of IL1RN mRNA	increases^expression	19428942
il1rn	Fluorouracil	D005472	51-21-8	IL1RN	3557	Mus musculus	10090	IL1RN protein affects the reaction [Fluorouracil results in increased expression of BAX protein]	affects^reaction|increases^expression	20844880
il1rn	Fluorouracil	D005472	51-21-8	IL1RN	3557	Mus musculus	10090	IL1RN protein affects the reaction [Fluorouracil results in increased expression of CASP3 protein modified form]	affects^reaction|increases^expression	20844880
il1rn	Fluorouracil	D005472	51-21-8	IL1RN	3557	Mus musculus	10090	IL1RN protein inhibits the reaction [Fluorouracil results in decreased expression of BCL2L1 protein]	decreases^expression|decreases^reaction	20844880
il1rn	Fluorouracil	D005472	51-21-8	IL1RN	3557	Mus musculus	10090	IL1RN protein inhibits the reaction [Fluorouracil results in decreased expression of BCL2 protein]	decreases^expression|decreases^reaction	20844880
il1rn	Folic Acid	D005492	59-30-3	IL1RN	3557	Mus musculus	10090	[Choline deficiency co-treated with Folic Acid deficiency co-treated with Methionine deficiency] results in increased expression of IL1RN mRNA	affects^cotreatment|increases^expression	29127188
il1rn	Folic Acid	D005492	59-30-3	IL1RN	3557	Mus musculus	10090	[Methionine deficiency co-treated with Choline deficiency co-treated with Folic Acid deficiency] results in increased expression of IL1RN mRNA	affects^cotreatment|increases^expression	20938992
il1rn	fumonisin B1	C056933	116355-83-0	IL1RN	3557	Mus musculus	10090	fumonisin B1 results in increased expression of IL1RN mRNA	increases^expression	17080400
il1rn	Fungal Polysaccharides	D062610		IL1RN	3557	Rattus norvegicus	10116	Fungal Polysaccharides inhibits the reaction [Doxorubicin results in increased expression of IL1RN mRNA]	decreases^reaction|increases^expression	27181935
il1rn	gedunin	C106014	2753-30-2	IL1RN	3557	Homo sapiens	9606	gedunin results in decreased expression of IL1RN mRNA	decreases^expression	17010675
il1rn	genipin	C007834	6902-77-8	IL1RN	3557	Mus musculus	10090	genipin inhibits the reaction [Lipopolysaccharides results in increased expression of IL1RN mRNA]	decreases^reaction|increases^expression	22687549
il1rn	Genistein	D019833	446-72-0	IL1RN	3557	Mus musculus	10090	Genistein results in increased expression of IL1RN mRNA	increases^expression	22553218
il1rn	Gentamicins	D005839		IL1RN	3557	Rattus norvegicus	10116	Gentamicins results in decreased expression of IL1RN mRNA	decreases^expression	33387578
il1rn	Glafenine	D005897	3820-67-5	IL1RN	3557	Rattus norvegicus	10116	Glafenine results in increased expression of IL1RN mRNA	increases^expression	24136188
il1rn	Glucose	D005947	50-99-7	IL1RN	3557	Rattus norvegicus	10116	IL1RN protein inhibits the reaction [Glucose results in increased expression of PTGS2 mRNA]	decreases^reaction|increases^expression	19861503
il1rn	Glucose	D005947	50-99-7	IL1RN	3557	Rattus norvegicus	10116	IL1RN protein inhibits the reaction [Glucose results in increased expression of PTGS2 protein]	decreases^reaction|increases^expression	19861503
il1rn	Glupearl 19S	C000606994		IL1RN	3557	Homo sapiens	9606	Glupearl 19S results in increased expression of IL1RN mRNA	increases^expression	32493875
il1rn	glycidol	C004312	556-52-5	IL1RN	3557	Rattus norvegicus	10116	glycidol results in decreased expression of IL1RN mRNA	decreases^expression	24915197
il1rn	Gold Sodium Thiomalate	D006052	12244-57-4	IL1RN	3557	Homo sapiens	9606	Gold Sodium Thiomalate results in decreased expression of IL1RN mRNA	decreases^expression	19192274
il1rn	graphene oxide	C000628730		IL1RN	3557	Mus musculus	10090	graphene oxide results in increased expression of IL1RN mRNA	increases^expression	33227293
il1rn	Graphite	D006108	7782-42-5	IL1RN	3557	Rattus norvegicus	10116	Graphite results in increased expression of IL1RN mRNA	increases^expression	29933104
il1rn	GW 501516	C425931		IL1RN	3557			GW 501516 promotes the reaction [IL1B protein results in increased secretion of IL1RN protein]	increases^reaction|increases^secretion	15751073
il1rn	HFPO4 compound	C000625836		IL1RN	3557	Mus musculus	10090	HFPO4 compound results in increased expression of IL1RN mRNA	increases^expression	27553808
il1rn	hydroquinone	C031927	123-31-9	IL1RN	3557	Homo sapiens	9606	hydroquinone results in increased secretion of IL1RN protein	increases^secretion	23559866
il1rn	Ibuprofen	D007052	15687-27-1	IL1RN	3557	Homo sapiens	9606	Ibuprofen results in decreased secretion of IL1RN protein	decreases^secretion	12169827
il1rn	Ibuprofen	D007052	15687-27-1	IL1RN	3557	Rattus norvegicus	10116	Ibuprofen results in increased expression of and results in increased secretion of IL1RN protein	increases^expression|increases^secretion	15837124
il1rn	Ibuprofen	D007052	15687-27-1	IL1RN	3557	Rattus norvegicus	10116	Ibuprofen results in increased expression of IL1RN mRNA	increases^expression	15837124
il1rn	Indomethacin	D007213	53-86-1	IL1RN	3557	Homo sapiens	9606	IL1RN protein inhibits the reaction [Dinoprostone inhibits the reaction [Indomethacin results in decreased expression of IL6 protein]]	decreases^expression|decreases^reaction	8520508
il1rn	Indomethacin	D007213	53-86-1	IL1RN	3557	Homo sapiens	9606	Indomethacin results in decreased secretion of IL1RN protein	decreases^secretion	12169827
il1rn	Ionomycin	D015759	56092-81-0	IL1RN	3557	Homo sapiens	9606	IL1RN protein inhibits the reaction [[Ionomycin co-treated with IL1A protein] results in increased secretion of IL9 protein]	affects^cotreatment|decreases^reaction|increases^secretion	10820229
il1rn	Ionomycin	D015759	56092-81-0	IL1RN	3557	Oryctolagus cuniculus	9986	[Tetradecanoylphorbol Acetate co-treated with Ionomycin] results in decreased expression of IL1RN mRNA	affects^cotreatment|decreases^expression	25613284
il1rn	isoliquiritigenin	C040920	961-29-5	IL1RN	3557	Mus musculus	10090	isoliquiritigenin inhibits the reaction [[Azoxymethane co-treated with Dextran Sulfate] results in increased expression of IL1RN mRNA]	affects^cotreatment|decreases^reaction|increases^expression	25026504
il1rn	isoliquiritigenin	C040920	961-29-5	IL1RN	3557	Mus musculus	10090	isoliquiritigenin inhibits the reaction [[Azoxymethane co-treated with Dextran Sulfate] results in increased expression of IL1RN protein]	affects^cotreatment|decreases^reaction|increases^expression	25026504
il1rn	Isoproterenol	D007545	7683-59-2	IL1RN	3557	Homo sapiens	9606	IL1RN protein affects the susceptibility to Isoproterenol	affects^response to substance	10487780
il1rn	Ivermectin	D007559	70288-86-7	IL1RN	3557	Homo sapiens	9606	Ivermectin results in decreased expression of IL1RN protein	decreases^expression	32959892
il1rn	(+)-JQ1 compound	C561695		IL1RN	3557	Mus musculus	10090	(+)-JQ1 compound inhibits the reaction [Lipopolysaccharides results in increased expression of IL1RN mRNA]	decreases^reaction|increases^expression	25890327|26582142
il1rn	kallidin, des-Arg(10)-	C052787	71800-36-7	IL1RN	3557	Homo sapiens	9606	IL1RN protein inhibits the reaction [IL1B protein promotes the reaction [kallidin, des-Arg(10)- binds to BDKRB1 protein]]	affects^binding|decreases^reaction|increases^reaction	17931716
il1rn	kappa-casein glycomacropeptide	C020251		IL1RN	3557	Rattus norvegicus	10116	kappa-casein glycomacropeptide inhibits the reaction [Trinitrobenzenesulfonic Acid results in increased expression of IL1RN mRNA]	decreases^reaction|increases^expression	15867298
il1rn	lead acetate	C008261	301-04-2	IL1RN	3557	Mus musculus	10090	lead acetate results in increased expression of IL1RN mRNA	increases^expression	25270620
il1rn	lead acetate	C008261	301-04-2	IL1RN	3557	Rattus norvegicus	10116	IL1RN protein inhibits the reaction [[sodium arsenite co-treated with Cadmium Chloride co-treated with lead acetate] results in increased cleavage of CASP9 protein]	affects^cotreatment|decreases^reaction|increases^cleavage	26396915
il1rn	Leflunomide	D000077339	75706-12-6	IL1RN	3557	Homo sapiens	9606	Leflunomide results in increased expression of IL1RN mRNA	increases^expression	28988120
il1rn	Lenalidomide	D000077269	191732-72-6	IL1RN	3557	Mus musculus	10090	Lenalidomide promotes the reaction [SOD1 gene mutant form results in increased expression of IL1RN mRNA]	increases^expression|increases^reaction	16510725
il1rn	lipopolysaccharide, E. coli O26-B6	C433788		IL1RN	3557	Homo sapiens	9606	lipopolysaccharide, E. coli O26-B6 results in increased expression of IL1RN mRNA	increases^expression	23090859
il1rn	lipopolysaccharide, E coli O55-B5	C482199		IL1RN	3557	Chloris chloris	37601	lipopolysaccharide, E coli O55-B5 results in increased expression of IL1RN mRNA	increases^expression	24972896
il1rn	lipopolysaccharide, E coli O55-B5	C482199		IL1RN	3557	Homo sapiens	9606	lipopolysaccharide, E coli O55-B5 results in increased secretion of IL1RN protein	increases^secretion	24073415
il1rn	Lipopolysaccharides	D008070		IL1RN	3557	Homo sapiens	9606	2'-hydroxyflavanone inhibits the reaction [Lipopolysaccharides results in increased secretion of IL1RN protein]	decreases^reaction|increases^secretion	32800949
il1rn	Lipopolysaccharides	D008070		IL1RN	3557	Homo sapiens	9606	[Acetaminophen co-treated with Lipopolysaccharides] affects the expression of IL1RN mRNA	affects^cotreatment|affects^expression	31059760
il1rn	Lipopolysaccharides	D008070		IL1RN	3557	Homo sapiens	9606	apigenin-6,8-di-C-glycopyranoside promotes the reaction [Lipopolysaccharides results in increased expression of IL1RN protein]	increases^expression|increases^reaction	29567563
il1rn	Lipopolysaccharides	D008070		IL1RN	3557	Homo sapiens	9606	coagulin-L inhibits the reaction [Lipopolysaccharides results in increased expression of IL1RN protein]	decreases^reaction|increases^expression	27568862
il1rn	Lipopolysaccharides	D008070		IL1RN	3557	Homo sapiens	9606	Dexamethasone inhibits the reaction [Lipopolysaccharides results in increased expression of IL1RN protein]	decreases^reaction|increases^expression	27568862
il1rn	Lipopolysaccharides	D008070		IL1RN	3557	Homo sapiens	9606	IL4 protein promotes the reaction [Lipopolysaccharides results in increased expression of IL1RN protein]	increases^expression|increases^reaction	8777273
il1rn	Lipopolysaccharides	D008070		IL1RN	3557	Homo sapiens	9606	Lipopolysaccharides inhibits the reaction [Diclofenac results in increased secretion of IL1RN protein]	decreases^reaction|increases^secretion	9491209
il1rn	Lipopolysaccharides	D008070		IL1RN	3557	Homo sapiens	9606	Lipopolysaccharides results in increased expression of IL1RN mRNA	increases^expression	18192897|31059760
il1rn	Lipopolysaccharides	D008070		IL1RN	3557	Homo sapiens	9606	Lipopolysaccharides results in increased expression of IL1RN protein	increases^expression	10072544|24707119|27568862|29567563|8777273
il1rn	Lipopolysaccharides	D008070		IL1RN	3557	Homo sapiens	9606	Lipopolysaccharides results in increased secretion of IL1RN protein	increases^secretion	17377406|18390722|20005085|20049214|32800949
il1rn	Lipopolysaccharides	D008070		IL1RN	3557	Homo sapiens	9606	Mercuric Chloride inhibits the reaction [Lipopolysaccharides results in increased secretion of IL1RN protein]	decreases^reaction|increases^secretion	20049214
il1rn	Lipopolysaccharides	D008070		IL1RN	3557	Homo sapiens	9606	NFKBIA protein inhibits the reaction [Lipopolysaccharides results in increased expression of IL1RN protein]	decreases^reaction|increases^expression	10072544
il1rn	Lipopolysaccharides	D008070		IL1RN	3557	Homo sapiens	9606	Phloretin inhibits the reaction [Lipopolysaccharides results in increased expression of IL1RN protein]	decreases^reaction|increases^expression	24707119
il1rn	Lipopolysaccharides	D008070		IL1RN	3557	Homo sapiens	9606	Resveratrol inhibits the reaction [Lipopolysaccharides results in increased expression of IL1RN protein]	decreases^reaction|increases^expression	24707119
il1rn	Lipopolysaccharides	D008070		IL1RN	3557	Homo sapiens	9606	retinol palmitate inhibits the reaction [Lipopolysaccharides results in increased secretion of IL1RN protein]	decreases^reaction|increases^secretion	17377406
il1rn	Lipopolysaccharides	D008070		IL1RN	3557	Homo sapiens	9606	Silymarin inhibits the reaction [Lipopolysaccharides results in increased expression of IL1RN protein]	decreases^reaction|increases^expression	24707119
il1rn	Lipopolysaccharides	D008070		IL1RN	3557	Mus musculus	10090	Dexamethasone inhibits the reaction [Lipopolysaccharides results in increased expression of IL1RN mRNA]	decreases^reaction|increases^expression	16880258|22185406
il1rn	Lipopolysaccharides	D008070		IL1RN	3557	Mus musculus	10090	DUSP1 gene mutant form inhibits the reaction [Dexamethasone inhibits the reaction [Lipopolysaccharides results in increased expression of IL1RN mRNA]]	decreases^reaction|increases^expression	16880258
il1rn	Lipopolysaccharides	D008070		IL1RN	3557	Mus musculus	10090	Eicosapentaenoic Acid promotes the reaction [Lipopolysaccharides results in increased expression of IL1RN mRNA]	increases^expression|increases^reaction	22169119
il1rn	Lipopolysaccharides	D008070		IL1RN	3557	Mus musculus	10090	genipin inhibits the reaction [Lipopolysaccharides results in increased expression of IL1RN mRNA]	decreases^reaction|increases^expression	22687549
il1rn	Lipopolysaccharides	D008070		IL1RN	3557	Mus musculus	10090	(+)-JQ1 compound inhibits the reaction [Lipopolysaccharides results in increased expression of IL1RN mRNA]	decreases^reaction|increases^expression	25890327|26582142
il1rn	Lipopolysaccharides	D008070		IL1RN	3557	Mus musculus	10090	Lipopolysaccharides results in increased expression of IL1RN mRNA	increases^expression	16002565|16880258|17321000|22147977|22169119|22185406|22687549|25890327|26582142
il1rn	Lipopolysaccharides	D008070		IL1RN	3557	Mus musculus	10090	PPARA protein affects the reaction [Lipopolysaccharides results in increased expression of IL1RN mRNA]	affects^reaction|increases^expression	17321000
il1rn	Lipopolysaccharides	D008070		IL1RN	3557	Mus musculus	10090	Quercetin affects the reaction [Lipopolysaccharides results in increased expression of IL1RN mRNA]	affects^reaction|increases^expression	22185406
il1rn	Lipopolysaccharides	D008070		IL1RN	3557	Mus musculus	10090	tocotrienol, delta promotes the reaction [Lipopolysaccharides results in increased expression of IL1RN mRNA]	increases^expression|increases^reaction	22185406
il1rn	Lipopolysaccharides	D008070		IL1RN	3557	Rattus norvegicus	10116	IL1RN protein inhibits the reaction [Lipopolysaccharides affects the expression of GHRL protein]	affects^expression|decreases^reaction	16959954
il1rn	Magnetite Nanoparticles	D058185		IL1RN	3557	Mus musculus	10090	[Succimer binds to Magnetite Nanoparticles] which results in increased expression of IL1RN mRNA	affects^binding|increases^expression	21641980
il1rn	Malondialdehyde	D008315	542-78-9	IL1RN	3557	Homo sapiens	9606	IL1RN protein results in decreased abundance of Malondialdehyde	decreases^abundance	18474811
il1rn	manganese chloride	C025340	7773-01-5	IL1RN	3557	Rattus norvegicus	10116	manganese chloride results in increased expression of IL1RN mRNA	increases^expression	28801915
il1rn	Mercaptopurine	D015122		IL1RN	3557	Rattus norvegicus	10116	Mercaptopurine results in increased expression of IL1RN mRNA	increases^expression	23358152
il1rn	Mercuric Chloride	D008627	7487-94-7	IL1RN	3557	Homo sapiens	9606	Mercuric Chloride inhibits the reaction [Lipopolysaccharides results in increased secretion of IL1RN protein]	decreases^reaction|increases^secretion	20049214
il1rn	Metformin	D008687	657-24-9	IL1RN	3557	Mus musculus	10090	Cyclic AMP promotes the reaction [Metformin results in increased expression of IL1RN mRNA]	increases^expression|increases^reaction	22117073
il1rn	Metformin	D008687	657-24-9	IL1RN	3557	Mus musculus	10090	[Metformin co-treated with GCG] results in increased expression of IL1RN mRNA	affects^cotreatment|increases^expression	22117073
il1rn	Metformin	D008687	657-24-9	IL1RN	3557	Mus musculus	10090	Metformin promotes the reaction [Cyclic AMP results in increased expression of IL1RN mRNA]	increases^expression|increases^reaction	22117073
il1rn	Metformin	D008687	657-24-9	IL1RN	3557	Mus musculus	10090	Metformin results in increased expression of IL1RN mRNA	increases^expression	22117073
il1rn	Methacholine Chloride	D016210	62-51-1	IL1RN	3557	Homo sapiens	9606	Methacholine Chloride results in increased expression of IL1RN protein	increases^expression	15801332
il1rn	Methacholine Chloride	D016210	62-51-1	IL1RN	3557	Mus musculus	10090	IL1RN protein results in decreased susceptibility to [Ozone co-treated with Methacholine Chloride]	affects^cotreatment|decreases^response to substance	14754758
il1rn	Methapyrilene	D008701	91-80-5	IL1RN	3557	Rattus norvegicus	10116	Methapyrilene results in increased expression of IL1RN mRNA	increases^expression	30467583
il1rn	Methionine	D008715	63-68-3	IL1RN	3557	Mus musculus	10090	[Choline deficiency co-treated with Folic Acid deficiency co-treated with Methionine deficiency] results in increased expression of IL1RN mRNA	affects^cotreatment|increases^expression	29127188
il1rn	Methionine	D008715	63-68-3	IL1RN	3557	Mus musculus	10090	[Methionine deficiency co-treated with Choline deficiency co-treated with Folic Acid deficiency] results in increased expression of IL1RN mRNA	affects^cotreatment|increases^expression	20938992
il1rn	Methionine	D008715	63-68-3	IL1RN	3557	Mus musculus	10090	[Methionine deficiency co-treated with Choline deficiency] results in increased expression of IL1RN mRNA	affects^cotreatment|increases^expression	28133511
il1rn	Methotrexate	D008727	59-05-2	IL1RN	3557	Homo sapiens	9606	Methotrexate results in decreased expression of IL1RN mRNA	decreases^expression	19192274
il1rn	Methotrexate	D008727	59-05-2	IL1RN	3557	Homo sapiens	9606	Methotrexate results in increased expression of IL1RN mRNA	increases^expression	21678067
il1rn	Methylene Chloride	D008752	75-09-2	IL1RN	3557	Mus musculus	10090	[[Particulate Matter co-treated with Methylene Chloride] results in increased abundance of Polycyclic Aromatic Hydrocarbons] which results in increased expression of IL1RN mRNA	affects^cotreatment|increases^abundance|increases^expression	29335169
il1rn	methylmercuric chloride	C004925	115-09-3	IL1RN	3557	Rattus norvegicus	10116	methylmercuric chloride results in increased expression of IL1RN mRNA	increases^expression	31378766
il1rn	Methylprednisolone	D008775	83-43-2	IL1RN	3557	Homo sapiens	9606	Methylprednisolone results in decreased expression of IL1RN mRNA	decreases^expression	19192274
il1rn	Methyltestosterone	D008777	58-18-4	IL1RN	3557	Homo sapiens	9606	[Methyltestosterone co-treated with Cholic Acids] affects the expression of IL1RN mRNA	affects^cotreatment|affects^expression	27344345
il1rn	MF59 oil emulsion	C089950		IL1RN	3557	Homo sapiens	9606	MF59 oil emulsion results in increased secretion of IL1RN protein	increases^secretion	18390722
il1rn	MM-589	C000621807		IL1RN	3557	Mus musculus	10090	[IGF1 protein co-treated with MM-589 co-treated with A-83-01 co-treated with PTC-209] results in decreased expression of IL1RN mRNA	affects^cotreatment|decreases^expression	31023824
il1rn	mofezolac	C054999	78967-07-4	IL1RN	3557	Homo sapiens	9606	mofezolac results in increased expression of IL1RN mRNA	increases^expression	9491209
il1rn	mofezolac	C054999	78967-07-4	IL1RN	3557	Homo sapiens	9606	mofezolac results in increased secretion of IL1RN protein	increases^secretion	9491209
il1rn	monomethylarsonous acid	C406082		IL1RN	3557	Homo sapiens	9606	monomethylarsonous acid results in increased expression of IL1RN mRNA	increases^expression	20886546
il1rn	Morphine	D009020	57-27-2	IL1RN	3557	Homo sapiens	9606	IL1RN protein affects the susceptibility to Morphine	affects^response to substance	15317861
il1rn	Mustard Gas	D009151	505-60-2	IL1RN	3557	Homo sapiens	9606	Mustard Gas results in increased expression of IL1RN mRNA	increases^expression	25102026
il1rn	Mustard Gas	D009151	505-60-2	IL1RN	3557	Mus musculus	10090	Mustard Gas results in increased expression of IL1RN mRNA	increases^expression	18955075
il1rn	Nanotubes, Carbon	D037742		IL1RN	3557	Mus musculus	10090	Nanotubes, Carbon affects the expression of IL1RN mRNA	affects^expression	23845593
il1rn	Nanotubes, Carbon	D037742		IL1RN	3557	Mus musculus	10090	Nanotubes, Carbon analog results in increased expression of IL1RN mRNA	increases^expression	25554681|25620056
il1rn	Nanotubes, Carbon	D037742		IL1RN	3557	Mus musculus	10090	Nanotubes, Carbon results in increased expression of IL1RN mRNA	increases^expression	25554681
il1rn	Nickel	D009532	7440-02-0	IL1RN	3557	Homo sapiens	9606	Nickel results in increased expression of IL1RN mRNA	increases^expression	23195993
il1rn	nickel sulfate	C029938	7786-81-4	IL1RN	3557	Homo sapiens	9606	nickel sulfate results in increased expression of IL1RN mRNA	increases^expression	16780908
il1rn	nickel sulfate	C029938	7786-81-4	IL1RN	3557	Mus musculus	10090	nickel sulfate results in increased expression of IL1RN mRNA	increases^expression	16166746
il1rn	Nicotine	D009538		IL1RN	3557	Rattus norvegicus	10116	IL1RN protein inhibits the reaction [Nicotine results in increased activity of Capsaicin]	decreases^reaction|increases^activity	27180639
il1rn	NT020 formula	C522862		IL1RN	3557	Rattus norvegicus	10116	NT020 formula results in decreased expression of IL1RN mRNA	decreases^expression	26376629
il1rn	Ovalbumin	D010047	9006-59-1	IL1RN	3557	Mus musculus	10090	[Antigens, Bacterial co-treated with Ovalbumin] results in increased expression of IL1RN mRNA	affects^cotreatment|increases^expression	29067999
il1rn	Ovalbumin	D010047	9006-59-1	IL1RN	3557	Mus musculus	10090	MYD88 gene mutant form affects the reaction [[Antigens, Bacterial co-treated with Ovalbumin] results in increased expression of IL1RN mRNA]	affects^cotreatment|affects^reaction|increases^expression	29067999
il1rn	Oxaliplatin	D000077150		IL1RN	3557	Rattus norvegicus	10116	[Oxaliplatin co-treated with Topotecan] results in increased expression of IL1RN mRNA	affects^cotreatment|increases^expression	25729387
il1rn	Oxygen	D010100	7782-44-7	IL1RN	3557	Homo sapiens	9606	Oxygen deficiency results in increased expression of IL1RN mRNA	increases^expression	24236059
il1rn	Oxygen	D010100	7782-44-7	IL1RN	3557	Rattus norvegicus	10116	[Oxygen deficiency co-treated with Blood Glucose deficiency co-treated with Particulate Matter] results in increased expression of IL1RN mRNA	affects^cotreatment|increases^expression	33729688
il1rn	Ozone	D010126	10028-15-6	IL1RN	3557	Mus musculus	10090	[Air Pollutants results in increased abundance of [Ozone co-treated with Soot]] which results in increased expression of IL1RN mRNA	affects^cotreatment|increases^abundance|increases^expression	34911549
il1rn	Ozone	D010126	10028-15-6	IL1RN	3557	Mus musculus	10090	[Air Pollutants results in increased abundance of Ozone] which results in increased expression of IL1RN mRNA	increases^abundance|increases^expression	34911549
il1rn	Ozone	D010126	10028-15-6	IL1RN	3557	Mus musculus	10090	IL1RN protein inhibits the reaction [Ozone results in increased expression of CXCL1 protein]	decreases^reaction|increases^expression	14754758
il1rn	Ozone	D010126	10028-15-6	IL1RN	3557	Mus musculus	10090	IL1RN protein inhibits the reaction [Ozone results in increased expression of CXCL2 protein]	decreases^reaction|increases^expression	14754758
il1rn	Ozone	D010126	10028-15-6	IL1RN	3557	Mus musculus	10090	IL1RN protein inhibits the reaction [Ozone results in increased expression of TNF protein]	decreases^reaction|increases^expression	14754758
il1rn	Ozone	D010126	10028-15-6	IL1RN	3557	Mus musculus	10090	IL1RN protein results in decreased susceptibility to [Ozone co-treated with Methacholine Chloride]	affects^cotreatment|decreases^response to substance	14754758
il1rn	Ozone	D010126	10028-15-6	IL1RN	3557	Mus musculus	10090	Ozone results in increased expression of IL1RN mRNA	increases^expression	25658374
il1rn	Paclitaxel	D017239		IL1RN	3557			IL1RN protein results in decreased susceptibility to Paclitaxel	decreases^response to substance	17174526
il1rn	Palm Oil	D000073878		IL1RN	3557	Mus musculus	10090	Palm Oil affects the expression of IL1RN mRNA	affects^expression	19680557
il1rn	Paraquat	D010269	4685-14-7	IL1RN	3557	Homo sapiens	9606	[Paraquat co-treated with Antigens, Dermatophagoides] results in increased expression of IL1RN mRNA	affects^cotreatment|increases^expression	34097952
il1rn	Paraquat	D010269	4685-14-7	IL1RN	3557	Mus musculus	10090	Paraquat results in increased expression of IL1RN mRNA	increases^expression	28012437
il1rn	Paraquat	D010269	4685-14-7	IL1RN	3557	Rattus norvegicus	10116	Paraquat results in increased expression of IL1RN mRNA	increases^expression	32680482
il1rn	paricalcitol	C084656		IL1RN	3557	Homo sapiens	9606	[Phosphorus co-treated with paricalcitol] results in decreased expression of IL1RN mRNA	affects^cotreatment|decreases^expression	17715259
il1rn	Particulate Matter	D052638		IL1RN	3557	Homo sapiens	9606	IL1RN gene SNP results in increased susceptibility to [Air Pollutants results in increased abundance of Particulate Matter]	increases^abundance|increases^response to substance	31846791
il1rn	Particulate Matter	D052638		IL1RN	3557	Homo sapiens	9606	Particulate Matter results in decreased expression of IL1RN protein	decreases^expression	28189646
il1rn	Particulate Matter	D052638		IL1RN	3557	Homo sapiens	9606	Particulate Matter results in increased expression of IL1RN mRNA	increases^expression	28341207|32891722
il1rn	Particulate Matter	D052638		IL1RN	3557	Mus musculus	10090	[CCR2 gene mutant form results in increased susceptibility to Particulate Matter] which results in increased expression of IL1RN mRNA	increases^expression|increases^response to substance	28253935
il1rn	Particulate Matter	D052638		IL1RN	3557	Mus musculus	10090	[[Particulate Matter co-treated with Methylene Chloride] results in increased abundance of Polycyclic Aromatic Hydrocarbons] which results in increased expression of IL1RN mRNA	affects^cotreatment|increases^abundance|increases^expression	29335169
il1rn	Particulate Matter	D052638		IL1RN	3557	Mus musculus	10090	Particulate Matter results in decreased expression of IL1RN mRNA	decreases^expression	32873817
il1rn	Particulate Matter	D052638		IL1RN	3557	Mus musculus	10090	Particulate Matter results in increased expression of IL1RN mRNA	increases^expression	29688525|34147136
il1rn	Particulate Matter	D052638		IL1RN	3557	Rattus norvegicus	10116	[Oxygen deficiency co-treated with Blood Glucose deficiency co-treated with Particulate Matter] results in increased expression of IL1RN mRNA	affects^cotreatment|increases^expression	33729688
il1rn	PCB 180	C410127		IL1RN	3557	Homo sapiens	9606	PCB 180 affects the expression of IL1RN mRNA	affects^expression	21703328
il1rn	p-Chloromercuribenzoic Acid	D020245	59-85-8	IL1RN	3557	Homo sapiens	9606	p-Chloromercuribenzoic Acid results in increased expression of IL1RN mRNA	increases^expression	27188386
il1rn	perfluorooctanoic acid	C023036	335-67-1	IL1RN	3557	Mus musculus	10090	perfluorooctanoic acid results in increased expression of IL1RN mRNA	increases^expression	30711707
il1rn	Phloretin	D010693	60-82-2	IL1RN	3557	Homo sapiens	9606	Phloretin inhibits the reaction [Lipopolysaccharides results in increased expression of IL1RN protein]	decreases^reaction|increases^expression	24707119
il1rn	Phosphorus	D010758	7723-14-0	IL1RN	3557	Homo sapiens	9606	[Phosphorus co-treated with paricalcitol] results in decreased expression of IL1RN mRNA	affects^cotreatment|decreases^expression	17715259
il1rn	pirinixic acid	C006253	50892-23-4	IL1RN	3557	Homo sapiens	9606	[pirinixic acid binds to and results in increased activity of PPARA protein] which results in decreased expression of IL1RN mRNA	affects^binding|decreases^expression|increases^activity	19710929
il1rn	pirinixic acid	C006253	50892-23-4	IL1RN	3557	Mus musculus	10090	[pirinixic acid co-treated with PPARA] results in increased expression of IL1RN mRNA	affects^cotreatment|increases^expression	20813756
il1rn	pirinixic acid	C006253	50892-23-4	IL1RN	3557	Mus musculus	10090	pirinixic acid promotes the reaction [PPARA protein binds to IL1RN protein]	affects^binding|increases^reaction	17321000
il1rn	pirinixic acid	C006253	50892-23-4	IL1RN	3557	Mus musculus	10090	pirinixic acid promotes the reaction [[PPARA protein co-treated with RXRA protein] results in increased expression of IL1RN mRNA]	affects^cotreatment|increases^expression|increases^reaction	17321000
il1rn	pirinixic acid	C006253	50892-23-4	IL1RN	3557	Mus musculus	10090	pirinixic acid results in increased expression of IL1RN mRNA	increases^expression	17321000|18301758|20059764|20813756|23811191
il1rn	pirinixic acid	C006253	50892-23-4	IL1RN	3557	Mus musculus	10090	pirinixic acid results in increased expression of IL1RN protein	increases^expression	17321000
il1rn	pirinixic acid	C006253	50892-23-4	IL1RN	3557	Mus musculus	10090	PPARA protein affects the reaction [pirinixic acid results in increased expression of IL1RN mRNA]	affects^reaction|increases^expression	17321000
il1rn	pirinixic acid	C006253	50892-23-4	IL1RN	3557	Mus musculus	10090	PPARA protein affects the reaction [pirinixic acid results in increased expression of IL1RN protein]	affects^reaction|increases^expression	17321000
il1rn	pirinixic acid	C006253	50892-23-4	IL1RN	3557	Mus musculus	10090	PPARA protein promotes the reaction [pirinixic acid results in increased expression of IL1RN mRNA]	increases^expression|increases^reaction	20059764
il1rn	pirinixic acid	C006253	50892-23-4	IL1RN	3557	Rattus norvegicus	10116	pirinixic acid results in increased expression of IL1RN mRNA	increases^expression	19162173
il1rn	Piroxicam	D010894	36322-90-4	IL1RN	3557	Homo sapiens	9606	Piroxicam results in decreased expression of IL1RN mRNA	decreases^expression	19192274
il1rn	Plant Extracts	D010936		IL1RN	3557	Homo sapiens	9606	[Plant Extracts results in increased abundance of Cannabinoids] inhibits the reaction [TNF protein results in increased expression of IL1RN mRNA]	decreases^reaction|increases^abundance|increases^expression	31250491
il1rn	Polycyclic Aromatic Hydrocarbons	D011084		IL1RN	3557	Mus musculus	10090	[[Particulate Matter co-treated with Methylene Chloride] results in increased abundance of Polycyclic Aromatic Hydrocarbons] which results in increased expression of IL1RN mRNA	affects^cotreatment|increases^abundance|increases^expression	29335169
il1rn	polyhexamethyleneguanidine	C060540	31961-54-3	IL1RN	3557	Mus musculus	10090	polyhexamethyleneguanidine results in increased expression of IL1RN protein	increases^expression	29175452
il1rn	Potassium Dichromate	D011192	7778-50-9	IL1RN	3557	Mus musculus	10090	Potassium Dichromate results in decreased expression of IL1RN mRNA	decreases^expression	23608068
il1rn	Prednisolone	D011239	50-24-8	IL1RN	3557	Homo sapiens	9606	Prednisolone results in decreased expression of IL1RN mRNA	decreases^expression	19192274
il1rn	Pregnenolone Carbonitrile	D011285	1434-54-4	IL1RN	3557	Mus musculus	10090	NR1I2 protein promotes the reaction [Pregnenolone Carbonitrile results in decreased expression of IL1RN mRNA]	decreases^expression|increases^reaction	22698814
il1rn	Pregnenolone Carbonitrile	D011285	1434-54-4	IL1RN	3557	Mus musculus	10090	Pregnenolone Carbonitrile results in decreased expression of IL1RN mRNA	decreases^expression	22698814
il1rn	Progesterone	D011374	57-83-0	IL1RN	3557	Equus caballus	9796	[Estradiol co-treated with Progesterone] results in increased expression of IL1RN mRNA	affects^cotreatment|increases^expression	19157767
il1rn	Progesterone	D011374	57-83-0	IL1RN	3557	Rattus norvegicus	10116	Progesterone results in increased expression of IL1RN mRNA	increases^expression	21770760
il1rn	PTC-209	C586999		IL1RN	3557	Mus musculus	10090	[IGF1 protein co-treated with MM-589 co-treated with A-83-01 co-treated with PTC-209] results in decreased expression of IL1RN mRNA	affects^cotreatment|decreases^expression	31023824
il1rn	Quercetin	D011794	117-39-5	IL1RN	3557	Mus musculus	10090	Quercetin affects the reaction [Lipopolysaccharides results in increased expression of IL1RN mRNA]	affects^reaction|increases^expression	22185406
il1rn	Quercetin	D011794	117-39-5	IL1RN	3557	Mus musculus	10090	Quercetin results in increased expression of IL1RN mRNA	increases^expression	22185406
il1rn	Resveratrol	D000077185		IL1RN	3557	Homo sapiens	9606	[Resveratrol co-treated with 7-ketocholesterol] results in increased expression of IL1RN protein	affects^cotreatment|increases^expression	24895526
il1rn	Resveratrol	D000077185		IL1RN	3557	Homo sapiens	9606	Resveratrol inhibits the reaction [Lipopolysaccharides results in increased expression of IL1RN protein]	decreases^reaction|increases^expression	24707119
il1rn	Resveratrol	D000077185		IL1RN	3557	Rattus norvegicus	10116	Resveratrol results in decreased expression of IL1RN mRNA	decreases^expression	19228061
il1rn	Resveratrol	D000077185		IL1RN	3557	Rattus norvegicus	10116	Resveratrol results in increased expression of IL1RN mRNA	increases^expression	25905778
il1rn	retinol palmitate	C014794	79-81-2	IL1RN	3557	Homo sapiens	9606	retinol palmitate inhibits the reaction [Lipopolysaccharides results in increased secretion of IL1RN protein]	decreases^reaction|increases^secretion	17377406
il1rn	rofecoxib	C116926		IL1RN	3557	Homo sapiens	9606	rofecoxib results in increased expression of IL1RN mRNA	increases^expression	17070997
il1rn	Rosiglitazone	D000077154		IL1RN	3557			Rosiglitazone promotes the reaction [IL1B protein results in increased expression of IL1RN mRNA]	increases^expression|increases^reaction	15751073
il1rn	Rosiglitazone	D000077154		IL1RN	3557			Rosiglitazone promotes the reaction [IL1B protein results in increased secretion of IL1RN protein]	increases^reaction|increases^secretion	15751073
il1rn	Rotenone	D012402	83-79-4	IL1RN	3557	Mus musculus	10090	[IL4 protein co-treated with Rotenone] results in increased expression of IL1RN mRNA	affects^cotreatment|increases^expression	32606391
il1rn	Rotenone	D012402	83-79-4	IL1RN	3557	Mus musculus	10090	Rotenone inhibits the reaction [IL4 protein results in increased expression of IL1RN mRNA]	decreases^reaction|increases^expression	32606391
il1rn	Salmonella Vaccines	D022562		IL1RN	3557	Homo sapiens	9606	Aspirin inhibits the reaction [Salmonella Vaccines results in increased expression of IL1RN protein]	decreases^reaction|increases^expression	12045164
il1rn	Salmonella Vaccines	D022562		IL1RN	3557	Homo sapiens	9606	Salmonella Vaccines results in increased expression of IL1RN protein	increases^expression	12045164
il1rn	Scopolamine	D012601		IL1RN	3557	Mus musculus	10090	IL1RN protein inhibits the reaction [CSF2 protein results in decreased susceptibility to Scopolamine]	decreases^reaction|decreases^response to substance	8877002
il1rn	Selenium	D012643	7782-49-2	IL1RN	3557	Homo sapiens	9606	[Cadmium analog co-treated with Selenium analog co-treated with zinc sulfide analog] results in decreased expression of IL1RN mRNA	affects^cotreatment|decreases^expression	21481475
il1rn	Silicon Dioxide	D012822	7631-86-9	IL1RN	3557	Homo sapiens	9606	IL1RN protein affects the reaction [Silicon Dioxide results in increased secretion of IL1A protein]	affects^reaction|increases^secretion	32316988
il1rn	Silicon Dioxide	D012822	7631-86-9	IL1RN	3557	Homo sapiens	9606	IL1RN protein inhibits the reaction [Silicon Dioxide results in increased expression of CXCL8 mRNA]	decreases^reaction|increases^expression	32316988
il1rn	Silicon Dioxide	D012822	7631-86-9	IL1RN	3557	Homo sapiens	9606	IL1RN protein inhibits the reaction [Silicon Dioxide results in increased expression of ICAM1 mRNA]	decreases^reaction|increases^expression	32316988
il1rn	Silicon Dioxide	D012822	7631-86-9	IL1RN	3557	Homo sapiens	9606	IL1RN protein inhibits the reaction [Silicon Dioxide results in increased expression of IL1A mRNA]	decreases^reaction|increases^expression	32316988
il1rn	Silicon Dioxide	D012822	7631-86-9	IL1RN	3557	Homo sapiens	9606	IL1RN protein inhibits the reaction [Silicon Dioxide results in increased expression of IL1B mRNA]	decreases^reaction|increases^expression	32316988
il1rn	Silicon Dioxide	D012822	7631-86-9	IL1RN	3557	Homo sapiens	9606	IL1RN protein inhibits the reaction [Silicon Dioxide results in increased expression of IL6 mRNA]	decreases^reaction|increases^expression	32316988
il1rn	Silicon Dioxide	D012822	7631-86-9	IL1RN	3557	Homo sapiens	9606	IL1RN protein inhibits the reaction [Silicon Dioxide results in increased expression of SELE mRNA]	decreases^reaction|increases^expression	32316988
il1rn	Silicon Dioxide	D012822	7631-86-9	IL1RN	3557	Homo sapiens	9606	IL1RN protein inhibits the reaction [Silicon Dioxide results in increased expression of TNF mRNA]	decreases^reaction|increases^expression	32316988
il1rn	Silicon Dioxide	D012822	7631-86-9	IL1RN	3557	Homo sapiens	9606	IL1RN protein inhibits the reaction [Silicon Dioxide results in increased secretion of CXCL8 protein]	decreases^reaction|increases^secretion	32316988
il1rn	Silicon Dioxide	D012822	7631-86-9	IL1RN	3557	Homo sapiens	9606	IL1RN protein inhibits the reaction [Silicon Dioxide results in increased secretion of IL1B protein]	decreases^reaction|increases^secretion	32316988
il1rn	Silicon Dioxide	D012822	7631-86-9	IL1RN	3557	Homo sapiens	9606	IL1RN protein inhibits the reaction [Silicon Dioxide results in increased secretion of IL6 protein]	decreases^reaction|increases^secretion	32316988
il1rn	Silicon Dioxide	D012822	7631-86-9	IL1RN	3557	Homo sapiens	9606	IL1RN protein inhibits the reaction [Silicon Dioxide results in increased secretion of TNF protein]	decreases^reaction|increases^secretion	32316988
il1rn	Silicon Dioxide	D012822	7631-86-9	IL1RN	3557	Homo sapiens	9606	Silicon Dioxide results in increased expression of IL1RN mRNA	increases^expression	19428942
il1rn	Silicon Dioxide	D012822	7631-86-9	IL1RN	3557	Mus musculus	10090	Silicon Dioxide results in increased expression of IL1RN mRNA	increases^expression	19073995|23221170|26345256|29203145|29341224|33720480
il1rn	Silicon Dioxide	D012822	7631-86-9	IL1RN	3557	Rattus norvegicus	10116	Silicon Dioxide results in increased expression of IL1RN mRNA	increases^expression	22431001
il1rn	Silver	D012834	7440-22-4	IL1RN	3557	Homo sapiens	9606	Silver results in decreased expression of IL1RN mRNA	decreases^expression	26014281
il1rn	Silymarin	D012838		IL1RN	3557	Homo sapiens	9606	Silymarin inhibits the reaction [Lipopolysaccharides results in increased expression of IL1RN protein]	decreases^reaction|increases^expression	24707119
il1rn	Smoke	D012906		IL1RN	3557	Homo sapiens	9606	Smoke results in decreased expression of IL1RN mRNA	decreases^expression	21095227
il1rn	sodium arsenite	C017947	13768-07-5	IL1RN	3557	Homo sapiens	9606	sodium arsenite results in decreased expression of IL1RN mRNA	decreases^expression	21457566|29301061
il1rn	sodium arsenite	C017947	13768-07-5	IL1RN	3557	Homo sapiens	9606	[sodium arsenite results in increased abundance of arsenite] which results in decreased expression of IL1RN mRNA	decreases^expression|increases^abundance	32076005
il1rn	sodium arsenite	C017947	13768-07-5	IL1RN	3557	Mus musculus	10090	sodium arsenite results in increased expression of IL1RN mRNA	increases^expression	25270620|25825268
il1rn	sodium arsenite	C017947	13768-07-5	IL1RN	3557	Rattus norvegicus	10116	IL1RN protein inhibits the reaction [[sodium arsenite co-treated with Cadmium Chloride co-treated with lead acetate] results in increased cleavage of CASP9 protein]	affects^cotreatment|decreases^reaction|increases^cleavage	26396915
il1rn	Sodium Fluoride	D012969	7681-49-4	IL1RN	3557	Rattus norvegicus	10116	[IL1RN protein co-treated with Sodium Fluoride] results in increased phosphorylation of MAPK8 protein	affects^cotreatment|increases^phosphorylation	35172196
il1rn	Soman	D012999	96-64-0	IL1RN	3557	Mus musculus	10090	IL1RN protein affects the susceptibility to Soman	affects^response to substance	28866071
il1rn	Soot	D053260		IL1RN	3557	Homo sapiens	9606	Soot results in increased expression of IL1RN mRNA	increases^expression	19428942
il1rn	Soot	D053260		IL1RN	3557	Mus musculus	10090	[Air Pollutants results in increased abundance of [Ozone co-treated with Soot]] which results in increased expression of IL1RN mRNA	affects^cotreatment|increases^abundance|increases^expression	34911549
il1rn	Soot	D053260		IL1RN	3557	Mus musculus	10090	Soot results in increased expression of IL1RN mRNA	increases^expression	22461453
il1rn	Streptozocin	D013311	18883-66-4	IL1RN	3557	Mus musculus	10090	[Streptozocin co-treated with Dietary Fats] results in increased expression of IL1RN mRNA	affects^cotreatment|increases^expression	29127188
il1rn	Succimer	D004113	304-55-2	IL1RN	3557	Mus musculus	10090	[Succimer binds to Magnetite Nanoparticles] which results in increased expression of IL1RN mRNA	affects^binding|increases^expression	21641980
il1rn	Sulfasalazine	D012460	599-79-1	IL1RN	3557	Rattus norvegicus	10116	Sulfasalazine inhibits the reaction [Trinitrobenzenesulfonic Acid results in increased expression of IL1RN mRNA]	decreases^reaction|increases^expression	15867298
il1rn	Tacrolimus	D016559	109581-93-3	IL1RN	3557	Mus musculus	10090	Tacrolimus results in increased expression of IL1RN mRNA	increases^expression	23958496
il1rn	TAK-875	C557331		IL1RN	3557	Mus musculus	10090	TAK-875 results in increased expression of IL1RN mRNA	increases^expression	30243991
il1rn	tallow	C013698	61789-97-7	IL1RN	3557	Mus musculus	10090	tallow affects the expression of IL1RN mRNA	affects^expression	19680557
il1rn	Testosterone	D013739	58-22-0	IL1RN	3557	Rattus norvegicus	10116	[estradiol 3-benzoate co-treated with [Testosterone co-treated with Estradiol]] results in increased expression of IL1RN mRNA	affects^cotreatment|increases^expression	32741896
il1rn	tetrabromobisphenol A	C020806	79-94-7	IL1RN	3557	Homo sapiens	9606	tetrabromobisphenol A results in decreased expression of IL1RN mRNA	decreases^expression	25461914
il1rn	Tetrachlorodibenzodioxin	D013749	1746-01-6	IL1RN	3557	Homo sapiens	9606	alpha-naphthoflavone inhibits the reaction [Tetrachlorodibenzodioxin results in increased expression of IL1RN mRNA]	decreases^reaction|increases^expression	22262711
il1rn	Tetrachlorodibenzodioxin	D013749	1746-01-6	IL1RN	3557	Homo sapiens	9606	[Estradiol co-treated with Tetrachlorodibenzodioxin] results in decreased expression of IL1RN mRNA	affects^cotreatment|decreases^expression	19619570
il1rn	Tetrachlorodibenzodioxin	D013749	1746-01-6	IL1RN	3557	Homo sapiens	9606	IL1RN protein inhibits the reaction [[IL1B protein co-treated with Tetrachlorodibenzodioxin] results in increased expression of IL6 mRNA]	affects^cotreatment|decreases^reaction|increases^expression	20511231
il1rn	Tetrachlorodibenzodioxin	D013749	1746-01-6	IL1RN	3557	Homo sapiens	9606	Tetrachlorodibenzodioxin results in decreased expression of IL1RN mRNA	decreases^expression	20106945|22262711
il1rn	Tetrachlorodibenzodioxin	D013749	1746-01-6	IL1RN	3557	Homo sapiens	9606	Tetrachlorodibenzodioxin results in increased expression of IL1RN mRNA	increases^expression	19619570|22262711|28351761
il1rn	Tetrachlorodibenzodioxin	D013749	1746-01-6	IL1RN	3557	Mus musculus	10090	Tetrachlorodibenzodioxin results in decreased expression of IL1RN mRNA	decreases^expression	32553695
il1rn	Tetrachlorodibenzodioxin	D013749	1746-01-6	IL1RN	3557	Mus musculus	10090	Tetrachlorodibenzodioxin results in increased expression of IL1RN mRNA	increases^expression	19770486
il1rn	Tetrachlorodibenzodioxin	D013749	1746-01-6	IL1RN	3557	Rattus norvegicus	10116	Tetrachlorodibenzodioxin affects the expression of IL1RN mRNA	affects^expression	22298810|34747641
il1rn	Tetrachloroethylene	D013750	127-18-4	IL1RN	3557	Mus musculus	10090	Tetrachloroethylene results in increased expression of IL1RN mRNA	increases^expression	28973375
il1rn	Tetradecanoylphorbol Acetate	D013755	16561-29-8	IL1RN	3557	Homo sapiens	9606	NFKBIA protein inhibits the reaction [Tetradecanoylphorbol Acetate results in increased expression of IL1RN protein]	decreases^reaction|increases^expression	10072544
il1rn	Tetradecanoylphorbol Acetate	D013755	16561-29-8	IL1RN	3557	Homo sapiens	9606	Tetradecanoylphorbol Acetate results in increased expression of IL1RN protein	increases^expression	10072544
il1rn	Tetradecanoylphorbol Acetate	D013755	16561-29-8	IL1RN	3557	Oryctolagus cuniculus	9986	[Tetradecanoylphorbol Acetate co-treated with Ionomycin] results in decreased expression of IL1RN mRNA	affects^cotreatment|decreases^expression	25613284
il1rn	Thalidomide	D013792	50-35-1	IL1RN	3557	Mus musculus	10090	Thalidomide promotes the reaction [SOD1 gene mutant form results in increased expression of IL1RN mRNA]	increases^expression|increases^reaction	16510725
il1rn	Thioacetamide	D013853	62-55-5	IL1RN	3557	Rattus norvegicus	10116	Thioacetamide affects the expression of IL1RN mRNA	affects^expression	34492290
il1rn	Thioacetamide	D013853	62-55-5	IL1RN	3557	Rattus norvegicus	10116	Thioacetamide results in decreased expression of IL1RN mRNA	decreases^expression	23411599
il1rn	titanium dioxide	C009495	13463-67-7	IL1RN	3557	Homo sapiens	9606	titanium dioxide affects the expression of IL1RN mRNA	affects^expression	19695317
il1rn	titanium dioxide	C009495	13463-67-7	IL1RN	3557	Mus musculus	10090	titanium dioxide results in increased expression of IL1RN mRNA	increases^expression	23557971
il1rn	Tobacco Smoke Pollution	D014028		IL1RN	3557	Homo sapiens	9606	Tobacco Smoke Pollution affects the expression of IL1RN protein	affects^expression	30291989
il1rn	Tobacco Smoke Pollution	D014028		IL1RN	3557	Homo sapiens	9606	Tobacco Smoke Pollution results in increased expression of IL1RN mRNA	increases^expression	33660061
il1rn	Tobacco Smoke Pollution	D014028		IL1RN	3557	Homo sapiens	9606	Tobacco Smoke Pollution results in increased secretion of IL1RN protein	increases^secretion	33660061
il1rn	Tobacco Smoke Pollution	D014028		IL1RN	3557	Mus musculus	10090	Tobacco Smoke Pollution affects the expression of IL1RN mRNA	affects^expression	20133372
il1rn	tocotrienol, delta	C082097	25612-59-3	IL1RN	3557	Mus musculus	10090	tocotrienol, delta promotes the reaction [Lipopolysaccharides results in increased expression of IL1RN mRNA]	increases^expression|increases^reaction	22185406
il1rn	tocotrienol, delta	C082097	25612-59-3	IL1RN	3557	Mus musculus	10090	tocotrienol, delta results in increased expression of IL1RN mRNA	increases^expression	22185406
il1rn	Topotecan	D019772	123948-87-8	IL1RN	3557	Rattus norvegicus	10116	[Oxaliplatin co-treated with Topotecan] results in increased expression of IL1RN mRNA	affects^cotreatment|increases^expression	25729387
il1rn	Toxins, Biological	D014118		IL1RN	3557	Mus musculus	10090	Toxins, Biological affects the expression of IL1RN mRNA	affects^expression	19682533
il1rn	tremolite	C005846	14567-73-8	IL1RN	3557	Mus musculus	10090	tremolite results in increased expression of IL1RN mRNA	increases^expression	29279043
il1rn	Tretinoin	D014212	302-79-4	IL1RN	3557	Homo sapiens	9606	Tretinoin results in increased expression of IL1RN mRNA	increases^expression	23830798
il1rn	Trichloroethylene	D014241	79-01-6	IL1RN	3557	Mus musculus	10090	Trichloroethylene results in increased expression of IL1RN mRNA	increases^expression	25549359
il1rn	trimellitic anhydride	C015559	552-30-7	IL1RN	3557	Mus musculus	10090	trimellitic anhydride results in increased expression of IL1RN mRNA	increases^expression	19042947
il1rn	trimethyltin	C046488	1631-73-8	IL1RN	3557	Mus musculus	10090	trimethyltin results in increased expression of IL1RN mRNA	increases^expression	21435392
il1rn	Trinitrobenzenesulfonic Acid	D014302	2508-19-2	IL1RN	3557	Rattus norvegicus	10116	Alendronate inhibits the reaction [Trinitrobenzenesulfonic Acid results in increased expression of IL1RN mRNA]	decreases^reaction|increases^expression	17375077
il1rn	Trinitrobenzenesulfonic Acid	D014302	2508-19-2	IL1RN	3557	Rattus norvegicus	10116	kappa-casein glycomacropeptide inhibits the reaction [Trinitrobenzenesulfonic Acid results in increased expression of IL1RN mRNA]	decreases^reaction|increases^expression	15867298
il1rn	Trinitrobenzenesulfonic Acid	D014302	2508-19-2	IL1RN	3557	Rattus norvegicus	10116	Sulfasalazine inhibits the reaction [Trinitrobenzenesulfonic Acid results in increased expression of IL1RN mRNA]	decreases^reaction|increases^expression	15867298
il1rn	Trinitrobenzenesulfonic Acid	D014302	2508-19-2	IL1RN	3557	Rattus norvegicus	10116	Trinitrobenzenesulfonic Acid results in increased expression of IL1RN mRNA	increases^expression	15867298|17375077
il1rn	Urethane	D014520	51-79-6	IL1RN	3557	Homo sapiens	9606	Urethane results in decreased expression of IL1RN mRNA	decreases^expression	28818685
il1rn	Vehicle Emissions	D001335		IL1RN	3557	Homo sapiens	9606	Vehicle Emissions results in decreased expression of IL1RN protein	decreases^expression	28189646
il1rn	Vehicle Emissions	D001335		IL1RN	3557	Mus musculus	10090	Vehicle Emissions affects the methylation of IL1RN gene	affects^methylation	25560391
il1rn	vinylidene chloride	C029297	75-35-4	IL1RN	3557	Mus musculus	10090	vinylidene chloride results in increased expression of IL1RN mRNA	increases^expression	26682919
il1rn	Wortmannin	D000077191	19545-26-7	IL1RN	3557	Mus musculus	10090	Wortmannin results in decreased expression of IL1RN mRNA	decreases^expression	26847702
il1rn	Zinc	D015032	7440-66-6	IL1RN	3557	Homo sapiens	9606	Zinc results in increased expression of IL1RN protein	increases^expression	18842795
il1rn	zinc chloride	C016837	7646-85-7	IL1RN	3557	Homo sapiens	9606	zinc chloride results in increased expression of IL1RN mRNA	increases^expression	19428942
il1rn	Zinc Oxide	D015034	1314-13-2	IL1RN	3557	Rattus norvegicus	10116	Zinc Oxide results in decreased expression of IL1RN protein	decreases^expression	33205376
il1rn	zinc sulfide	C031238	1314-98-3	IL1RN	3557	Homo sapiens	9606	[Cadmium analog co-treated with Selenium analog co-treated with zinc sulfide analog] results in decreased expression of IL1RN mRNA	affects^cotreatment|decreases^expression	21481475
il1rn	Zymosan	D015054	9010-72-4	IL1RN	3557	Mus musculus	10090	NCF1 protein affects the reaction [Zymosan results in increased expression of IL1RN mRNA]	affects^reaction|increases^expression	14507659
il1rn	Zymosan	D015054	9010-72-4	IL1RN	3557	Mus musculus	10090	Zymosan results in increased expression of IL1RN mRNA	increases^expression	14507659
