# Supplementary material for: Cuproptosis-related gene identification and immune infiltration analysis in systemic lupus erythematosus
Source: Front Immunol. 2023 May 29;14:1157196. doi: 10.3389/fimmu.2023.1157196 (PMC10258330; doi:10.3389/fimmu.2023.1157196)
Supplement: Supplementary file 5 [file Table_4.xlsx]

## Sheet: Sheet1
	Table S4 molecular docking of binding energy
	compound	Binding energy (kcal/mol)
		ETV7 ( AlphaFold)	IFIT3 (6C6K)	PLSCR1 (AlphaFold)	CCR1 (7VL9)	IL1RN (1ILR)
	Benzo(a)pyrene	-8.6	-8.4	-7.6	-11	-7.2
	Tretinoin	-6	-6.7	-6	-8.3	-5.9
	Aflatoxin B1	-7.8	-7.4	-7.4	-8.8	-6.9
